# Supplementary material for: OsNAC109 regulates senescence, growth and development by altering the expression of senescence- and phytohormone-associated genes in rice
Source: Plant Mol Biol. 2021 Feb 4;105(6):637–54. doi: 10.1007/s11103-021-01118-y (PMC7985107; doi:10.1007/s11103-021-01118-y)
Supplement: Supplementary file 2 — Supplementary file2 (XLSX 7431 KB) [file 11103_2021_1118_MOESM2_ESM.xlsx]

## Sheet: Total
Differentially expressed genes (DEG) between yl3 and WT in transcriptome analysis
gene_name	Description	FPKM.y3_1	FPKM.yl3_2	FPKM.yl3_3	FPKM.WT_1	FPKM.WT_2	FPKM.WT_3	fc	regulation	significant
Os02g0506600	PREDICTED: uncharacterized protein LOC4329439 [Oryza sativa Japonica Group]	0	0	0	159.512	138.589	156.106	-inf	down	yes
Os08g0371200	PREDICTED: uncharacterized protein LOC4345406 isoform X4 [Oryza sativa Japonica Group]	35.9682	48.8718	45.1367	0.0656069	0.0783232	0.0877014	561.136	up	yes
Os02g0529900	PREDICTED: pentatricopeptide repeat-containing protein At3g63370, chloroplastic [Oryza sativa Japonica Group]	18.0194	12.0221	17.4157	0	0	0	inf	up	yes
Os01g0124000	PREDICTED: Bowman-Birk type bran trypsin inhibitor [Oryza sativa Japonica Group]	65.648	120.147	56.6376	0.190944	0.240315	0.247737	357.046	up	yes
Os05g0131401	Os05g0131401 [Oryza sativa Japonica Group]	85.6779	72.4077	87.7992	1.26874	1.25693	1.00693	69.6046	up	yes
Os11g0210201		0	0	0	54.0567	48.8328	46.1379	-inf	down	yes
Os02g0704300		3.91135	3.48618	4.22007	60.1572	55.1203	59.4182	0.0665019	down	yes
Os01g0737900	PREDICTED: pentatricopeptide repeat-containing protein At4g32450, mitochondrial [Oryza sativa Japonica Group]	0.125983	0.104241	0.199125	13.6534	11.5536	12.6316	0.0113468	down	yes
Os06g0146200	Os06g0146200 [Oryza sativa Japonica Group]	0	0	0	5.76424	4.60008	5.01899	-inf	down	yes
Os12g0199000	PREDICTED: mannose/glucose-specific lectin [Oryza sativa Japonica Group]	6.21816	5.42076	6.22938	102.577	61.0727	111.981	0.064827	down	yes
Os09g0537700	PREDICTED: ribonuclease 3 [Oryza sativa Japonica Group]	31.204	45.5269	28.8798	0.394957	0.56222	0.610147	67.3828	up	yes
Os09g0106700	PREDICTED: transcription factor MYB44 [Oryza sativa Japonica Group]	8.58223	12.5435	8.46799	0	0	0	inf	up	yes
Os01g0582600	PREDICTED: putative nuclease HARBI1 [Oryza sativa Japonica Group]	5.49817	13.8664	5.5746	0	0	0	inf	up	yes
		3.95156	6.52642	2.88163	63.1431	60.5987	57.8649	0.0735635	down	yes
Os09g0298200;EPlOSAG00000016151	PREDICTED: glucose-1-phosphate adenylyltransferase small subunit, chloroplastic/amyloplastic-like [Oryza sativa Japonica Group]	47.3765	42.3976	53.8026	4.08998	4.22518	4.58987	11.1256	up	yes
Os04g0565500	PREDICTED: amino acid transporter ANTL1 [Oryza sativa Japonica Group]	0	0	0	6.52708	13.5037	6.64869	-inf	down	yes
Os04g0369066;Os04g0369000	Os04g0369066 [Oryza sativa Japonica Group];Os04g0369000, partial [Oryza sativa Japonica Group]	2.22495	1.687	2.00124	22.3279	19.4364	21.9006	0.0928799	down	yes
Os07g0559700	PREDICTED: sugar carrier protein C [Oryza sativa Japonica Group]	6.37146	5.48513	7.11272	48.3375	53.5968	50.9378	0.124086	down	yes
Os12g0516000	PREDICTED: uncharacterized protein LOC4352346 [Oryza sativa Japonica Group]	238.007	214.56	203.92	24.3933	18.0025	21.538	10.2682	up	yes
Os01g0155800	PREDICTED: holotricin-3 [Oryza sativa Japonica Group]	25.4938	30.9318	22.5501	0.061967	0.088069	0.085892	334.745	up	yes
Os10g0490800	secretory protein, putative [Oryza sativa Japonica Group]	0	0	0	16.8313	17.4971	13.463	-inf	down	yes
Os12g0123500;Os12g0123200	PREDICTED: probable apyrase 3 [Oryza sativa Japonica Group];Glutathione S-transferase, C-terminal domain containing protein, expressed [Oryza sativa Japonica Group]	68.9424	73.4877	71.7891	9.0799	5.63452	8.39375	9.27028	up	yes
Os08g0360300		0.300407	0.419988	0.612436	16.6115	13.7892	15.6236	0.0289592	down	yes
Os01g0627900	PREDICTED: cytochrome P450 72A15 [Oryza sativa Japonica Group]	0.684369	0.863708	0.49632	16.5251	14.0551	17.2247	0.0427653	down	yes
Os01g0168100	PREDICTED: protein NETWORKED 4B [Oryza sativa Japonica Group]	2.77197	2.69664	2.60337	18.7294	17.1942	16.7612	0.153213	down	yes
Os07g0209100	PREDICTED: probable galactinol--sucrose galactosyltransferase 2 isoform X1 [Oryza sativa Japonica Group]	20.7962	46.8782	22.5665	2.26912	1.77481	1.65272	15.841	up	yes
Os01g0279400	PREDICTED: protein ZINC INDUCED FACILITATOR-LIKE 1 isoform X1 [Oryza sativa Japonica Group]	9.22845	8.672	9.76688	60.6639	55.5657	64.9318	0.152722	down	yes
Os01g0973100	PREDICTED: uncharacterized protein LOC9266561 isoform X3 [Oryza sativa Japonica Group]	1.51091	2.09157	1.53455	20.6725	18.5103	15.2805	0.0943208	down	yes
Os09g0358500		8.30215	7.36096	7.29277	45.3944	45.7726	47.3653	0.165708	down	yes
Os04g0482300	PREDICTED: BTB/POZ and TAZ domain-containing protein 1 isoform X1 [Oryza sativa Japonica Group]	43.1271	60.972	40.6631	5.26924	5.46408	4.29003	9.63581	up	yes
Os11g0598300	PREDICTED: uncharacterized protein LOC4350850 [Oryza sativa Japonica Group]	2.19539	1.47913	3.75612	0	0	0	inf	up	yes
Os03g0307900	PREDICTED: pentatricopeptide repeat-containing protein At4g30700 [Oryza sativa Japonica Group]	4.08462	3.54602	3.83297	0	0	0	inf	up	yes
Os07g0412100	PREDICTED: granule-bound starch synthase 1b, chloroplastic/amyloplastic [Oryza sativa Japonica Group]	67.66	64.0002	77.2235	9.43241	8.47876	8.42302	7.93203	up	yes
Os09g0564000	putative cysteine protease [Oryza sativa Japonica Group]	156.944	763.383	462.262	21.1371	19.4728	16.2246	24.3266	up	yes
Os05g0366600	PREDICTED: beta-glucosidase 22 [Oryza sativa Japonica Group]	2.42746	2.41013	2.58721	26.5065	17.4818	25.7544	0.10646	down	yes
Os07g0543300	Os07g0543200 [Oryza sativa Japonica Group]	10.5877	17.685	11.9573	0.234743	0.150683	0.11724	80.0332	up	yes
Os01g0742400	PREDICTED: receptor-like protein kinase HSL1 [Oryza sativa Japonica Group]	1.59434	2.83071	1.21597	22.0462	22.7919	15.7042	0.0931748	down	yes
Os05g0580000	PREDICTED: glucose-1-phosphate adenylyltransferase large subunit, chloroplastic/amyloplastic [Oryza sativa Japonica Group]	17.9505	17.7763	18.6102	1.34308	0.687665	1.01814	17.822	up	yes
Os01g0910800	PREDICTED: protein S100-A9 [Oryza sativa Japonica Group]	17.2974	23.3136	10.0221	0	0	0	inf	up	yes
Os04g0253000	Os04g0252850, partial [Oryza sativa Japonica Group]	266.45	543.851	284.307	38.4587	32.6796	30.9501	10.7222	up	yes
Os08g0488800	PREDICTED: UDP-glycosyltransferase 89B1 isoform X1 [Oryza sativa Japonica Group]	0	0	0	5.83287	6.61429	5.96516	-inf	down	yes
Os06g0160700	PREDICTED: soluble starch synthase 1, chloroplastic/amyloplastic [Oryza sativa Japonica Group]	58.6348	62.7654	59.836	8.6633	6.97385	8.54669	7.4941	up	yes
Os09g0334500	PREDICTED: probable WRKY transcription factor 30 [Oryza sativa Japonica Group]	4.48612	8.21725	2.83631	60.5087	54.2164	52.0721	0.0931651	down	yes
Os10g0488850	hypothetical protein OsJ_31969 [Oryza sativa Japonica Group]	0	0	0	4.56746	4.41431	3.57789	-inf	down	yes
Os03g0348200		18.8029	14.1181	20.2702	0.649175	0.8216	0.477296	27.3046	up	yes
Os03g0388900	PREDICTED: metacaspase-1 [Oryza sativa Japonica Group]	4.68351	12.7827	5.08485	81.2879	84.7385	83.9279	0.0902206	down	yes
Os01g0695800		1.88839	2.17958	2.1588	15.7367	10.7611	14.6588	0.151294	down	yes
Os03g0806600	PREDICTED: uncharacterized protein LOC4334503 isoform X1 [Oryza sativa Japonica Group]	24.7147	27.4768	24.7849	154.652	135.468	138.24	0.1797	down	yes
Os03g0397700	PREDICTED: protein STRUBBELIG-RECEPTOR FAMILY 7 isoform X1 [Oryza sativa Japonica Group]	17.0285	13.7729	17.039	1.4054	1.20441	1.24817	12.4004	up	yes
Os12g0547600	Os12g0547600, partial [Oryza sativa Japonica Group]	7.37017	7.85686	8.94724	49.4865	39.5189	45.4148	0.179841	down	yes
Os01g0186900	Os01g0186900, partial [Oryza sativa Japonica Group]	1.05372	3.18065	1.70564	65.9786	35.5919	19.4453	0.0490846	down	yes
Os07g0522500	PREDICTED: ABC transporter G family member 43 [Oryza sativa Japonica Group]	10.6762	6.55328	10.1171	52.75	45.0999	53.7057	0.180439	down	yes
Os11g0514100	Os11g0514100 [Oryza sativa Japonica Group]	4.42309	2.86747	4.11271	0.232666	0.212815	0.25817	16.2059	up	yes
Os07g0523400;Os07g0523600	Os07g0523600, partial [Oryza sativa Japonica Group];PREDICTED: glucose-6-phosphate/phosphate translocator 2, chloroplastic-like [Oryza sativa Japonica Group]	17.7116	18.8029	16.9768	1.66736	2.17607	1.99348	9.16431	up	yes
CAA33952	cytochrome c biogenesis protein [Oryza sativa Japonica Group]	9.59807	4.42732	7.77094	0	0	0	inf	up	yes
Os02g0259900;Os02g0259850	Os02g0259850, partial [Oryza sativa Japonica Group];Os02g0259900, partial [Oryza sativa Japonica Group]	14.8829	17.2926	17.6895	2.33679	2.15226	2.43076	7.20612	up	yes
		5.35003	7.52527	6.98201	0	0	0	inf	up	yes
Os02g0102200	PREDICTED: amino acid permease 3 isoform X1 [Oryza sativa Japonica Group]	107.658	126.425	103.007	17.0133	16.4896	16.8014	6.70102	up	yes
Os04g0561500	PREDICTED: prolyl endopeptidase [Oryza sativa Japonica Group]	24.1946	28.7587	21.9556	127.879	126.191	138.104	0.191009	down	yes
		6.56867	10.7504	6.13049	0.009023	0.041563	0	463.559	up	yes
Os03g0758100	Os03g0758100, partial [Oryza sativa Japonica Group]	148.238	132.879	159.998	24.145	22.2582	23.5577	6.30516	up	yes
Os12g0190000	hypothetical protein OsI_37726 [Oryza sativa Indica Group]	23.4548	30.3172	31.5793	143.831	146.449	144.359	0.196373	down	yes
Os11g0439600		16.58	22.0367	16.5901	1.06776	0.590528	0.40186	26.7975	up	yes
Os01g0901600	PREDICTED: uncharacterized protein LOC9270232 [Oryza sativa Japonica Group]	13.0831	15.0252	10.6205	0.367618	0.428514	0.229771	37.7509	up	yes
Os12g0559200	PREDICTED: lipoxygenase 2.1, chloroplastic isoform X1 [Oryza sativa Japonica Group]	58.8459	103.344	59.0602	9.02917	8.98504	9.82035	7.94876	up	yes
Os07g0593332	Os07g0593332, partial [Oryza sativa Japonica Group]	0	0	0	10.3677	8.95501	13.3858	-inf	down	yes
Os04g0462900	PREDICTED: prohibitin-3, mitochondrial [Oryza sativa Japonica Group]	0.791141	25.6442	6.12622	0	0	1.35069e-06	2.41073e+07	up	yes
Os10g0569800	expressed protein [Oryza sativa Japonica Group]	106.903	257.36	99.169	15.4419	16.1655	12.1605	10.5884	up	yes
Os03g0310800;Os03g0311000	PREDICTED: squidulin [Oryza sativa Japonica Group];expressed protein [Oryza sativa Japonica Group]	7.98294	6.29644	7.12924	32.9827	46.5037	30.1022	0.195354	down	yes
Os09g0414600	Os09g0414600 [Oryza sativa Japonica Group]	0.345112	4.54114	3.07005	0	0	0	inf	up	yes
EPlOSAG00000011460		17.9719	18.9442	15.0589	83.2721	76.7859	84.1415	0.212838	down	yes
Os01g0711400	PREDICTED: glycine dehydrogenase (decarboxylating), mitochondrial [Oryza sativa Japonica Group]	106.382	111.633	106.154	469.86	451.704	474.698	0.232169	down	yes
Os01g0368900	PREDICTED: glutaredoxin-C1 [Oryza sativa Japonica Group]	5.7183	7.10422	5.0204	0	0	0	inf	up	yes
Os10g0577600	putative retinoblastoma binding protein [Oryza sativa Japonica Group]	1.77974	1.99948	2.04381	13.346	12.0827	12.9746	0.151628	down	yes
EPlOSAG00000008610		4.19554	2.93144	4.69261	28.7817	26.4085	29.5411	0.139495	down	yes
Os09g0452900	PREDICTED: beta-1,3-galactosyltransferase 7 [Oryza sativa Japonica Group]	3.96438	3.71791	3.46406	25.4208	22.4788	23.9974	0.155032	down	yes
Os03g0718800	PREDICTED: cortical cell-delineating protein [Oryza sativa Japonica Group]	0	0	0	5.99404	4.09036	5.7992	-inf	down	yes
EPlOSAG00000029154		1.45735	1.00736	0.906949	16.435	19.8831	16.4349	0.0639141	down	yes
Os03g0280400	PREDICTED: uncharacterized protein LOC4332439 [Oryza sativa Japonica Group]	46.9416	53.9142	38.8429	3.64756	3.50033	8.64355	8.84648	up	yes
Os02g0610800	hypothetical protein OsI_08028 [Oryza sativa Indica Group]	10.5287	15.4367	9.89081	53.1058	59.3467	67.8312	0.198888	down	yes
Os05g0120700	Os05g0120700, partial [Oryza sativa Japonica Group]	9.34272	6.95102	8.58528	37.0633	32.9231	38.0447	0.230295	down	yes
Os10g0467800	PREDICTED: cellulose synthase A catalytic subunit 7 [UDP-forming] [Oryza sativa Japonica Group]	1.24262	1.24317	1.27172	0	0	0	inf	up	yes
Os11g0115350	nonspecific lipid-transfer protein 3, partial [Oryza sativa]	20.8558	50.2943	15.362	0.516969	0.363436	0.85739	49.7827	up	yes
Os01g0534900	PREDICTED: calcium permeable stress-gated cation channel 1 [Oryza sativa Japonica Group]	53.4989	29.0146	54.7656	7.94611	5.04613	7.37465	6.74031	up	yes
Os01g0897600	PREDICTED: beta-glucosidase 4 isoform X2 [Oryza sativa Japonica Group]	49.1269	39.3274	51.689	9.09842	6.97788	8.8815	5.61521	up	yes
Os06g0567900	PREDICTED: L-ascorbate oxidase isoform X1 [Oryza sativa Japonica Group]	5.76005	8.41475	3.86565	0.039455	0	0.020579	300.504	up	yes
		85.0905	66.048	74.2389	12.0067	10.5667	13.0135	6.33314	up	yes
Os01g0925700	putative cell cycle dependent kinase C [Oryza sativa Japonica Group]	9.9867	11.2947	11.2447	47.0159	44.4549	48.9278	0.231669	down	yes
Os09g0472900	PREDICTED: EG45-like domain containing protein [Oryza sativa Japonica Group]	26.2949	40.4805	36.4292	1.63774	0.58946	1.1559	30.5059	up	yes
Os04g0400000		18.6501	27.3373	15.6088	1.29112	0.707916	0.715033	22.6951	up	yes
Os08g0187800	hypothetical protein OsI_28073 [Oryza sativa Indica Group]	44.4953	37.149	46.5757	7.10978	6.93111	6.34275	6.29034	up	yes
Os04g0136700	PREDICTED: uncharacterized protein LOC4335011 [Oryza sativa Japonica Group]	99.7189	161.472	101.105	20.8141	16.817	18.9722	6.40062	up	yes
EPlOSAG00000036116		0.693143	0.426745	0.697999	18.8744	21.6378	23.4904	0.0284033	down	yes
Os01g0693300	PREDICTED: lipid phosphate phosphatase 2 [Oryza sativa Japonica Group]	4.82502	4.13562	3.47024	21.1967	21.4118	24.1037	0.186336	down	yes
Os05g0127200	PREDICTED: phosphoinositide phospholipase C 2 [Oryza sativa Japonica Group]	8.77235	14.6439	11.0507	0.529177	0.662479	0.496697	20.4146	up	yes
Os07g0208500	PREDICTED: probable cellulose synthase A catalytic subunit 8 [UDP-forming] [Oryza sativa Japonica Group]	16.9883	13.4407	18.2266	2.38207	2.56665	2.42399	6.59943	up	yes
Os07g0622000	abcisic acid-inducible protein kinanase, partial [Oryza sativa Indica Group]	21.7414	14.2717	22.4861	82.0777	80.1304	84.7412	0.236888	down	yes
Os11g0440200	Os11g0440200 [Oryza sativa Japonica Group]	26.3803	20.7453	22.0716	0.856537	1.07548	1.04778	23.2221	up	yes
Os03g0133500	PREDICTED: probable acyl-activating enzyme 1, peroxisomal [Oryza sativa Japonica Group]	0	0	0	1.84649	1.81083	1.89715	-inf	down	yes
Os04g0378575	PREDICTED: putative disease resistance protein RGA4 isoform X1 [Oryza sativa Japonica Group]	1.25594	0.666376	0.935174	0	0	0	inf	up	yes
Os02g0303500	hypothetical protein OsI_06879 [Oryza sativa Indica Group]	15.9672	39.2883	26.6946	1.27281	0.381382	0.354207	40.8038	up	yes
Os03g0347900	Os03g0347900, partial [Oryza sativa Japonica Group]	2.22285	2.02274	2.02477	0.0453006	0.0287938	0.0304099	60.001	up	yes
Os01g0294700	hypothetical protein OsI_01501 [Oryza sativa Indica Group]	2.24926	3.0724	2.53183	0	0	0	inf	up	yes
Os01g0660200	PREDICTED: acidic endochitinase [Oryza sativa Japonica Group]	3.235	3.09121	2.12807	0	0	0	inf	up	yes
Os01g0827600;Os01g0827500	leucine zipper protein-like [Oryza sativa Japonica Group];PREDICTED: exocyst complex component EXO70B1 [Oryza sativa Japonica Group]	2.13007	2.0784	1.97375	9.41328	8.32313	10.7558	0.216979	down	yes
Os03g0276500	PREDICTED: heat shock cognate 70 kDa protein 2 [Oryza sativa Japonica Group]	1.15457	2.54133	1.57636	155.483	16.4584	14.4708	0.0282827	down	yes
Os11g0125900	Os11g0125900 [Oryza sativa Japonica Group]	8.83923	8.74772	7.86133	0.290466	0.191449	0.28661	33.1132	up	yes
Os11g0275200;Os11g0275000	PREDICTED: endo-1,3;1,4-beta-D-glucanase [Oryza sativa Japonica Group];Os08g0238500 [Oryza sativa Japonica Group]	23.6004	13.1662	22.2428	1.90258	2.10033	2.07226	9.71322	up	yes
Os10g0568900	Os10g0568900, partial [Oryza sativa Japonica Group]	8.94924	12.9825	9.94212	43.4784	39.9309	45.1303	0.247969	down	yes
Os04g0551200	PREDICTED: malate dehydrogenase, cytoplasmic-like [Oryza sativa Japonica Group]	2.38533	2.53319	2.06804	0	0	0	inf	up	yes
Os08g0529800	PREDICTED: triacylglycerol lipase 2 [Oryza sativa Japonica Group]	9.76008	11.5342	9.25816	0.297644	0.287232	0.171287	40.4045	up	yes
Os06g0230100	Os06g0230100 [Oryza sativa Japonica Group]	12.8476	8.28114	11.4507	0.872002	0.641161	0.797979	14.0967	up	yes
Os02g0580500	PREDICTED: prohibitin-3, mitochondrial [Oryza sativa Japonica Group]	0	0	0	2.20406	2.46986	2.99729	-inf	down	yes
Os10g0555900	Os10g0555900, partial [Oryza sativa Japonica Group]	2.58567	2.12045	2.38341	0	0	0	inf	up	yes
Os11g0491400	PREDICTED: uncharacterized protein LOC4350546 [Oryza sativa Japonica Group]	5.8547	7.2886	5.75518	28.0836	26.8321	30.0033	0.222547	down	yes
Os08g0561500	PREDICTED: protein WALLS ARE THIN 1 [Oryza sativa Japonica Group]	2.0645	2.13639	1.56437	0	0	0	inf	up	yes
Os05g0247100	PREDICTED: xylanase inhibitor protein 2-like [Oryza sativa Japonica Group]	1.8068	3.71394	2.30315	0	0	0	inf	up	yes
Os06g0230000	Os06g0230000 [Oryza sativa Japonica Group]	3.05934	1.89741	3.02851	0	0	0	inf	up	yes
Os02g0633066;Os02g0632900	Os02g0633066 [Oryza sativa Japonica Group]	0.862706	0.548675	0.834889	6.43326	4.86245	5.46092	0.134053	down	yes
Os07g0683600	Os07g0683600 [Oryza sativa Japonica Group]	10.4492	29.7209	11.0727	0.785208	0.948987	0.682392	21.2046	up	yes
		0	0	0	5.18256	5.22304	7.87877	-inf	down	yes
Os11g0558900	PREDICTED: receptor-like protein 12 [Oryza sativa Japonica Group]	0	0	0	0.705411	0.81416	0.882587	-inf	down	yes
Os02g0205500	PREDICTED: 3-ketoacyl-CoA synthase 11 isoform X1 [Oryza sativa Japonica Group]	1.24342	3.46193	1.59047	18.4401	20.9337	18.5869	0.108622	down	yes
Os05g0114700	hypothetical protein OsI_18197 [Oryza sativa Indica Group]	76.7625	110.027	122.071	20.0468	17.5623	21.5217	5.22335	up	yes
Os01g0850550	PREDICTED: laccase-6 [Oryza sativa Japonica Group]	0.404762	0.391895	0.176745	7.70507	9.73581	8.46838	0.0375697	down	yes
Os06g0109200	PREDICTED: WAT1-related protein At3g30340 [Oryza sativa Japonica Group]	5.0351	3.9491	5.0995	0	0.030415	0.031355	228.002	up	yes
Os11g0155600	Os11g0155600, partial [Oryza sativa Japonica Group]	3.09926	1.83016	2.91836	11.4451	11.1873	12.0192	0.226477	down	yes
Os09g0248100	PREDICTED: fasciclin-like arabinogalactan protein 2 [Oryza sativa Japonica Group]	1.74756	3.27811	1.2793	0	0	0	inf	up	yes
Os01g0973150	PREDICTED: uncharacterized protein LOC9266561 isoform X1 [Oryza sativa Japonica Group]	0.590665	0.377801	0.534325	7.7092	7.1574	8.20642	0.065132	down	yes
Os03g0401300;EPlOSAG00000015396	hypothetical protein OsI_11950 [Oryza sativa Indica Group]	17.2807	16.7454	16.0142	3.18197	2.39618	2.96938	5.85437	up	yes
		0.206568	0.199189	0.372261	11.1677	13.3812	12.4448	0.0210311	down	yes
Os07g0665200	hypothetical protein OsI_27243 [Oryza sativa Indica Group]	81.7763	163.686	90.3533	17.9965	16.8927	18.3934	6.30254	up	yes
Os09g0412900	PREDICTED: pentatricopeptide repeat-containing protein At2g36730 [Oryza sativa Japonica Group]	1.95816	1.94276	1.52952	0	0	0	inf	up	yes
Os06g0166400	PREDICTED: ethylene-responsive transcription factor RAP2-9 [Oryza sativa Japonica Group]	0	0	0	2.05471	2.46568	2.41965	-inf	down	yes
Os04g0188433	unnamed protein product [Oryza sativa Japonica Group]	48.0178	749.506	44.1757	4.30769	4.50725	3.99878	65.6873	up	yes
Os12g0103580	Os12g0103580 [Oryza sativa Japonica Group]	72.4645	5e-06	54.6572	0	0	0	inf	up	yes
Os10g0348900		1.03259	0.388288	0.663999	18.0458	20.0815	20.6876	0.0354481	down	yes
Os12g0569300	PREDICTED: osmotin-like protein [Oryza sativa Japonica Group]	2.03905	5.66053	1.88088	0	0	0	inf	up	yes
Os12g0292301	small subunit of ribulose-1,5-bisphosphate carboxylase [Oryza sativa Japonica Group]	0	146.821	186.038	0	0	0	inf	up	yes
Os04g0345400	OSJNBb0085H11.9 [Oryza sativa Japonica Group]	18.4181	16.8348	19.1826	3.77226	2.75361	3.58081	5.38609	up	yes
Os07g0123400	Os07g0123400 [Oryza sativa Japonica Group]	2.19985	7.61656	3.42461	0	0	0	inf	up	yes
Os04g0632600	S-locus receptor-like kinase RLK10 [Oryza sativa]	10.6923	11.7825	9.766	39.1548	36.8578	41.1194	0.275252	down	yes
Os11g0432900	PREDICTED: serine carboxypeptidase-like 7 [Oryza sativa Japonica Group]	34.1079	35.2635	38.5148	7.27847	6.8086	6.02052	5.36545	up	yes
Os10g0517500	PREDICTED: methionine gamma-lyase [Oryza sativa Japonica Group]	14.5669	23.227	21.4934	2.50245	0.951473	2.57177	9.83909	up	yes
Os01g0878101	Os01g0878100 [Oryza sativa Japonica Group]	0	0	0	2.25119	1.72545	2.02661	-inf	down	yes
Os01g0570800	PREDICTED: IQ domain-containing protein IQM1 isoform X1 [Oryza sativa Japonica Group]	6.15163	7.39266	3.67906	23.4198	36.2463	21.8784	0.211214	down	yes
Os03g0369700	Os03g0369700, partial [Oryza sativa Japonica Group]	0	0	0	1.00703	1.01377	1.47668	-inf	down	yes
Os06g0646000	PREDICTED: uncharacterized methyltransferase At2g41040, chloroplastic [Oryza sativa Japonica Group]	40.5917	23.912	41.6204	125.75	150.247	125.121	0.264571	down	yes
Os12g0637200;Os12g0637400	expressed protein [Oryza sativa Japonica Group]	3.05402	6.47293	2.33033	0	0	0.0297364	398.746	up	yes
Os01g0357900	PREDICTED: rapid alkalinization factor [Oryza sativa Japonica Group]	3.25474	4.44134	2.36038	0	0	0	inf	up	yes
Os04g0634700	PREDICTED: diacylglycerol kinase 5 isoform X1 [Oryza sativa Japonica Group]	13.2541	15.8665	14.6953	50.6027	49.2401	55.6571	0.281775	down	yes
Os10g0159700	PREDICTED: small heat shock protein, chloroplastic [Oryza sativa Japonica Group]	6.39715	22.6142	8.21661	0.230021	0.136979	0.167028	69.7116	up	yes
Os01g0919100	Os01g0919100 [Oryza sativa Japonica Group]	0.06454	0.063412	0.038754	3.0002	3.40417	3.09603	0.0175472	down	yes
Os02g0282000	PREDICTED: putative disease resistance protein RGA1 [Oryza sativa Japonica Group]	3.37726	2.46858	3.08941	14.2196	10.8154	12.8626	0.235773	down	yes
Os02g0816600	Os02g0816600, partial [Oryza sativa Japonica Group]	18.4833	15.0005	18.4013	58.0312	55.3065	59.6235	0.299981	down	yes
Os05g0497300	PREDICTED: ethylene-responsive transcription factor 4 [Oryza sativa Japonica Group]	0	0	0	48.0619	57.4673	0	-inf	down	yes
Os10g0560000	hypothetical protein OsJ_32449 [Oryza sativa Japonica Group]	19.1914	47.9316	20.5528	2.51762	2.86209	3.27309	10.1327	up	yes
Os11g0229333;Os11g0227600	PREDICTED: disease resistance protein RPM1 [Oryza sativa Japonica Group];NBS-LRR-like resistance protein [Oryza sativa]	1.24688	0.71679	0.835961	5.8883	4.94994	7.12866	0.155822	down	yes
Os05g0579600	PREDICTED: protein RADIALIS-like 3 [Oryza sativa Japonica Group]	1.77188	9.86402	1.95253	63.43	64.1722	64.8441	0.070609	down	yes
Os03g0572900	PREDICTED: protein DETOXIFICATION 40 isoform X1 [Oryza sativa Japonica Group]	9.26912	8.03988	7.91642	30.7976	26.4589	27.474	0.297714	down	yes
Os08g0508800	PREDICTED: lipoxygenase 7, chloroplastic [Oryza sativa Japonica Group]	1.85266	3.23162	1.46126	14.4371	12.9878	11.7542	0.167067	down	yes
Os03g0244950	Os03g0244950, partial [Oryza sativa Japonica Group]	0	0	0	3.73012	3.58371	3.86532	-inf	down	yes
Os03g0749300	PREDICTED: beta-glucosidase BoGH3B [Oryza sativa Japonica Group]	18.0724	17.1393	18.0303	4.00395	2.90742	2.82001	5.47117	up	yes
Os06g0475400	PREDICTED: uncharacterized protein LOC4341034 isoform X1 [Oryza sativa Japonica Group]	28.8216	36.896	26.1341	5.24973	6.05857	5.83989	5.35635	up	yes
EPlOSAG00000010309;EPlOSAG00000049365	hypothetical protein ZEAMMB73_284819 [Zea mays]	0	0	0	2.90735	10.4667	8.58688	-inf	down	yes
Os10g0159600	PREDICTED: fibrous sheath CABYR-binding protein [Oryza sativa Japonica Group]	3.28506	7.54244	2.15744	0.032057	0	0	405.058	up	yes
Os09g0528700	PREDICTED: cytochrome P450 78A9 [Oryza sativa Japonica Group]	0	0	0	12.4891	7.05694	0.07438	-inf	down	yes
Os10g0497700	PREDICTED: COBRA-like protein 4 [Oryza sativa Japonica Group]	0.344893	0.163886	0.256142	7.79101	6.77184	6.56846	0.0361985	down	yes
Os03g0244200	PREDICTED: thaumatin-like protein 1b isoform X1 [Oryza sativa Japonica Group]	7.76231	24.9046	7.16802	0.38271	0.633214	0.826328	21.6229	up	yes
Os08g0205800	Os08g0205800, partial [Oryza sativa Japonica Group]	1.00281	1.62872	0.752749	21.178	13.6456	19.52	0.0622756	down	yes
EPlOSAG00000019771		5.15743	9.77457	7.91226	0	0	0	inf	up	yes
Os04g0493400	chitinase IIb [Oryza sativa Japonica Group]	5.21495	24.4838	7.79917	0.24178	0.080334	0.209407	70.5483	up	yes
Os11g0165700	Os11g0165700 [Oryza sativa Japonica Group]	5.06591	12.631	6.05731	0.0446914	0.0409473	0.139161	105.668	up	yes
Os06g0143400	PREDICTED: palmitoyl-acyl carrier protein thioesterase, chloroplastic [Oryza sativa Japonica Group]	5.33237	5.32152	6.13056	23.7644	20.6159	23.4514	0.247442	down	yes
Os04g0474900	PREDICTED: beta-glucosidase 13 [Oryza sativa Japonica Group]	42.5402	33.9152	42.3142	8.90747	8.68998	9.61895	4.3639	up	yes
Os02g0526400	PREDICTED: chaperone protein ClpD1, chloroplastic [Oryza sativa Japonica Group]	20.0704	13.2505	20.6303	71.8376	51.7108	63.5145	0.288412	down	yes
Os05g0195700	PREDICTED: transcription factor MYB1R1 [Oryza sativa Japonica Group]	19.4319	24.6333	19.7103	5.18915	4.27549	4.95205	4.42373	up	yes
Os12g0164600	PREDICTED: uncharacterized protein LOC4351588 [Oryza sativa Japonica Group]	1.52511	0.865711	1.4117	0	0	0	inf	up	yes
Os03g0133000	PREDICTED: NAC domain-containing protein 67-like [Oryza sativa Japonica Group]	1.84738	1.87985	2.31601	14.1471	15.665	15.167	0.134357	down	yes
Os04g0401000	PREDICTED: leucine-rich repeat extensin-like protein 3 [Oryza sativa Japonica Group]	9.95594	5.27625	11.5742	0.200369	0.018486	0.056916	97.2052	up	yes
Os07g0529600	PREDICTED: thiamine thiazole synthase 2, chloroplastic [Oryza sativa Japonica Group]	32.3867	18.0685	35.2384	97.1187	98.9542	111.878	0.278271	down	yes
Os01g0382400	PREDICTED: pathogenesis-related protein PRB1-2 [Oryza sativa Japonica Group]	6.9389	13.2387	7.26809	0	0	0.089375	307.085	up	yes
Os06g0651000	NADPH HC toxin reductase-like [Oryza sativa Japonica Group]	4.82287	7.06885	4.44295	25.1279	27.4691	28.4752	0.201483	down	yes
Os04g0309600	Os04g0309600 [Oryza sativa Japonica Group]	2.51498	2.88591	2.77893	0.038515	0	0.016023	149.984	up	yes
Os09g0472100	PREDICTED: ABC transporter G family member 11 [Oryza sativa Japonica Group]	12.2915	15.4469	12.3166	1.79799	1.34712	1.35512	8.90066	up	yes
Os03g0788600	PREDICTED: fasciclin-like arabinogalactan protein 16 [Oryza sativa Japonica Group]	0.359135	2.78607	1.65839	0	0	0	inf	up	yes
Os03g0412300	expressed protein [Oryza sativa Japonica Group]	1.05213	2.10645	1.78982	0	0	0	inf	up	yes
Os02g0273100	PREDICTED: D-amino-acid transaminase, chloroplastic [Oryza sativa Japonica Group]	24.4799	20.7504	23.3433	3.76392	3.47474	3.94151	6.13351	up	yes
Os07g0537000	PREDICTED: cysteine-rich receptor-like protein kinase 10 isoform X1 [Oryza sativa Japonica Group]	11.7504	10.3865	11.351	35.1591	32.328	36.9801	0.320558	down	yes
Os09g0453400	hypothetical protein OsI_31616 [Oryza sativa Indica Group]	7.7865	10.6119	10.6902	40.9218	33.8321	31.6094	0.273483	down	yes
Os05g0462000	PREDICTED: uncharacterized protein LOC4339025 [Oryza sativa Japonica Group]	126.224	488.096	145.089	32.8513	28.324	29.343	8.38955	up	yes
Os04g0177000	Os04g0177000, partial [Oryza sativa Japonica Group]	1.81454	1.33204	1.74156	0	0	0	inf	up	yes
Os02g0829000	Os02g0829000 [Oryza sativa Japonica Group]	3.46913	3.19478	3.95188	0.073919	0.049534	0.051149	60.7999	up	yes
Os01g0627400	PREDICTED: cytochrome P450 72A13 isoform X2 [Oryza sativa Japonica Group]	0.91091	0.763149	0.891887	8.66578	7.11175	10.0191	0.0994682	down	yes
Os08g0460600	Os08g0460600, partial [Oryza sativa Japonica Group]	13.121	22.3627	13.4656	2.20616	2.5856	2.49561	6.717	up	yes
Os02g0126400	PREDICTED: calcium-dependent protein kinase 16 isoform X2 [Oryza sativa Japonica Group]	13.0333	11.1713	13.1696	41.6015	36.6458	40.5866	0.314507	down	yes
Os08g0104600	PREDICTED: ferredoxin-1, chloroplastic [Oryza sativa Japonica Group]	0	548.36	21.2045	0	0	0	inf	up	yes
Os11g0530600	PREDICTED: chalcone synthase 1 [Oryza sativa Japonica Group]	14.6034	22.0639	15.1812	1.86086	1.48017	1.84129	10.0049	up	yes
Os04g0249500	Os04g0249500 [Oryza sativa Japonica Group]	2.11773	3.22839	2.45876	0.038078	0	0.016023	144.265	up	yes
Os09g0437500	PREDICTED: auxin-repressed 12.5 kDa protein [Oryza sativa Japonica Group]	191.419	345.672	195.18	62.686	22.8238	28.8897	6.40099	up	yes
Os02g0787300	Os02g0787300, partial [Oryza sativa Japonica Group]	0	36.9895	15.5072	0	0	0	inf	up	yes
Os10g0100700	PREDICTED: probable pyridoxal 5'-phosphate synthase subunit PDX1.2 [Oryza sativa Japonica Group]	0	0	0	32.4172	31.9904	0	-inf	down	yes
Os09g0412700	PREDICTED: uncharacterized protein LOC4347042 [Oryza sativa Japonica Group]	140.358	205.121	34.7552	10.5393	17.022	7.81463	10.7484	up	yes
Os01g0627800	PREDICTED: cytochrome P450 72A13 [Oryza sativa Japonica Group]	0	0	0	0.825181	0.6618	0.800111	-inf	down	yes
Os09g0422500	PREDICTED: cellulose synthase A catalytic subunit 9 [UDP-forming] [Oryza sativa Japonica Group]	0.864049	1.44935	1.10078	0	0	0.009318	366.407	up	yes
Os09g0400500	putative receptor kinase [Oryza sativa Japonica Group]	1.49566	1.04165	0.434162	0	0	0	inf	up	yes
Os03g0736300	PREDICTED: endoglucanase 10 [Oryza sativa Japonica Group]	16.4636	17.5443	17.6265	3.1692	3.04541	2.60169	5.85671	up	yes
Os03g0405500	PREDICTED: probable nucleoredoxin 1-1 [Oryza sativa Japonica Group]	18.2971	16.8792	19.3061	3.09243	1.96228	2.90997	6.84051	up	yes
Os07g0190600	PREDICTED: replication protein A 70 kDa DNA-binding subunit isoform X2 [Oryza sativa Japonica Group]	1.09739	0.936841	1.11109	0.007232	0	0	434.917	up	yes
Os03g0273200	PREDICTED: laccase-10 [Oryza sativa Japonica Group]	0.474303	1.14399	0.854146	0	0	0	inf	up	yes
Os04g0489800	OSJNBa0084K20.5 [Oryza sativa Japonica Group]	0	0	0	0.562596	0.581223	0.386858	-inf	down	yes
Os09g0541000	putative aquaporin [Oryza sativa Japonica Group]	2578.43	1236.56	659.279	225.905	227.915	239.456	6.4538	up	yes
Os11g0208850	PREDICTED: G-type lectin S-receptor-like serine/threonine-protein kinase At2g19130 isoform X1 [Oryza sativa Japonica Group]	0	0	0	13.2745	0	13.6006	-inf	down	yes
Os06g0242700	PREDICTED: benzoate O-methyltransferase isoform X1 [Oryza sativa Japonica Group]	0.862562	0.701946	0.724992	0	0	0	inf	up	yes
Os06g0225300	PREDICTED: somatic embryogenesis receptor kinase 2 [Oryza sativa Japonica Group]	4.43417	5.2467	4.92141	19.9373	17.1158	20.0072	0.25591	down	yes
Os05g0444200	PREDICTED: protein TRANSPARENT TESTA 1 isoform X1 [Oryza sativa Japonica Group]	8.38418	11.59	6.36596	0.386506	0.382463	0.408233	22.3752	up	yes
Os05g0116100	PREDICTED: glutathione S-transferase DHAR2 [Oryza sativa Japonica Group]	314.856	535.964	326.045	84.4543	87.4995	83.4074	4.60863	up	yes
Os11g0117600	Os11g0117600 [Oryza sativa Japonica Group]	3.04534	4.44946	2.64609	0	0	0	inf	up	yes
Os01g0757200	PREDICTED: gibberellin 2-beta-dioxygenase [Oryza sativa Japonica Group]	5.93454	15.3843	8.89383	0.446907	0.507933	0.218734	25.7441	up	yes
Os08g0520900	Os08g0520900, partial [Oryza sativa Japonica Group]	25.65	26.0132	30.0829	7.116	5.60309	6.54379	4.24371	up	yes
Os08g0351300	Os08g0351300 [Oryza sativa Japonica Group]	95.57	103.159	88.5439	306.386	281.27	286.201	0.328742	down	yes
Os01g0750300	Os01g0750300, partial [Oryza sativa Japonica Group]	3.21554	2.90295	3.19928	0.11066	0.093145	0.096403	31.0377	up	yes
Os01g0134700	PREDICTED: protein SAR DEFICIENT 1 [Oryza sativa Japonica Group]	1.75987	3.65485	2.2404	18.3432	17.0837	19.1186	0.140344	down	yes
Os06g0165000	PREDICTED: putative receptor protein kinase ZmPK1 [Oryza sativa Japonica Group]	0	0	0	1.18022	0.882902	0.980003	-inf	down	yes
Os07g0129200	hypothetical protein OsI_24759 [Oryza sativa Indica Group]	3.68553	5.78278	4.37728	0	0.046828	0.048274	145.587	up	yes
Os04g0689900	Os04g0689900, partial [Oryza sativa Japonica Group]	0.885607	1.53743	1.07685	0	0	0	inf	up	yes
Os09g0421300	PREDICTED: phospholipase D alpha 1 [Oryza sativa Japonica Group]	0.474575	0.948898	0.408003	0	0	0	inf	up	yes
Os06g0552900;EPlOSAG00000013324	PREDICTED: protein FLOWERING LOCUS T isoform X1 [Oryza sativa Japonica Group]	1.61397	1.38451	1.49834	12.2777	13.5914	17.9164	0.102701	down	yes
Os02g0584800	PREDICTED: uncharacterized protein LOC4329803 [Oryza sativa Japonica Group]	3.34231	3.33091	3.26998	27.6452	29.4728	30.9737	0.112873	down	yes
Os04g0306400	PREDICTED: probable ribose-5-phosphate isomerase 1 [Oryza sativa Japonica Group]	0	47.7022	16.3399	0	0	0	inf	up	yes
Os03g0416200	PREDICTED: COBRA-like protein 5 [Oryza sativa Japonica Group]	0.57826	1.36623	0.656342	0	0	0	inf	up	yes
Os04g0512300	PREDICTED: actin-related protein 2/3 complex subunit 2B isoform X1 [Oryza sativa Japonica Group]	1.16489	0.898356	0.79132	0	0	0	inf	up	yes
Os01g0905200	PREDICTED: uncharacterized protein LOC4325023 [Oryza sativa Japonica Group]	1.1549	1.37799	0.836667	8.47226	11.7384	11.5089	0.10623	down	yes
Os06g0143700	PREDICTED: probable sulfate transporter 3.4 [Oryza sativa Japonica Group]	17.5261	31.5514	20.2734	4.83993	4.05415	4.02218	5.36927	up	yes
Os07g0636000	PREDICTED: H/ACA ribonucleoprotein complex subunit 4 [Oryza sativa Japonica Group]	15.8877	0	15.9588	0	0	0	inf	up	yes
Os01g0723800	PREDICTED: putative ABC transporter B family member 8 [Oryza sativa Japonica Group]	12.0844	13.2721	13.4233	2.59108	2.72022	2.64222	4.8758	up	yes
Os07g0129300	PREDICTED: pathogenesis-related protein 1 [Oryza sativa Japonica Group]	1.79228	1.62208	1.46378	0	0	0	inf	up	yes
Os04g0448900	PREDICTED: zeaxanthin epoxidase, chloroplastic isoform X1 [Oryza sativa Japonica Group]	226.853	157.435	240.031	629.959	606.494	646.44	0.331574	down	yes
Os10g0341700	PREDICTED: cellulose synthase-like protein H1 [Oryza sativa Japonica Group]	30.6497	31.2003	24.9703	7.05503	7.13959	7.39199	4.02195	up	yes
Os04g0372700	Os04g0372700, partial [Oryza sativa Japonica Group]	4.5943	7.33928	5.50958	25.0866	27.81	22.0401	0.232772	down	yes
Os03g0656100		6.17444	14.8407	6.08674	0.195317	0.309427	0.224752	37.1514	up	yes
		19.1084	15.1618	19.3558	55.445	47.8185	51.5993	0.346281	down	yes
Os02g0456800	PREDICTED: putative disease resistance RPP13-like protein 1 [Oryza sativa Japonica Group]	1.00916	18.521	1.28867	0.133554	0.085779	0.079878	69.579	up	yes
Os01g0152300	RecName: Full=Histone H2B.3	0	0	0	1.9685	1.51788	1.6296	-inf	down	yes
Os02g0705100	PREDICTED: pheophytinase, chloroplastic isoform X1 [Oryza sativa Japonica Group]	7.01232	8.97592	4.39293	27.792	28.0067	26.6043	0.247335	down	yes
Os01g0149800;Os01g0149350;Os01g0149200	hypothetical protein OsI_00402 [Oryza sativa Indica Group];Os12g0428401 [Oryza sativa Japonica Group]	37.0649	94.5192	40.1962	11.6677	10.5126	10.0456	5.3305	up	yes
Os08g0249900	Os08g0249900 [Oryza sativa Japonica Group]	1.39587	8.04895	4.4709	0.0384963	0.0632795	0.0177655	116.409	up	yes
Os09g0248900	PREDICTED: uncharacterized protein LOC107277915 isoform X4 [Oryza sativa Japonica Group]	0.375033	0.411154	0.406436	0	0	0	inf	up	yes
Os08g0509400	Os08g0509400, partial [Oryza sativa Japonica Group]	1.18772	1.4066	1.20733	0	0	0.006835	556.204	up	yes
Os05g0540200	PREDICTED: uncharacterized protein LOC4339465 [Oryza sativa Japonica Group]	0.288624	0.12493	0.12065	10.6348	4.5921	9.82333	0.0213253	down	yes
Os05g0119850	PREDICTED: WEB family protein At3g02930, chloroplastic-like [Oryza sativa Japonica Group]	0.484959	0.77837	0.620062	0	0	0	inf	up	yes
Os04g0369600	Os04g0369600 [Oryza sativa Japonica Group]	0.214796	0.074743	0.223984	5.43216	5.00441	6.09426	0.0310646	down	yes
Os03g0336000	PREDICTED: pentatricopeptide repeat-containing protein At5g41170, mitochondrial [Oryza sativa Japonica Group]	0	16.012	8.76986	0	0	0	inf	up	yes
		20.3057	4.90109	12.0392	0.103066	0	0.143593	151.002	up	yes
Os05g0430800	PREDICTED: amidophosphoribosyltransferase, chloroplastic [Oryza sativa Japonica Group]	0	17.2672	9.58283	0	0	0	inf	up	yes
Os03g0730500	hypothetical protein OsI_13387 [Oryza sativa Indica Group]	0.34841	0.546273	0.3438	0	0	0	inf	up	yes
Os12g0123700	PREDICTED: NAC transcription factor 29 [Oryza sativa Japonica Group]	2.74269	5.1987	3.80251	0.088666	0.093696	0.127035	37.9574	up	yes
Os05g0529900	Os05g0529900 [Oryza sativa Japonica Group]	1.39464	1.52108	0.827811	0	0	0	inf	up	yes
Os01g0837600	PREDICTED: uncharacterized protein LOC4327369 isoform X1 [Oryza sativa Japonica Group]	28.2309	74.4431	35.6405	5.01152	6.38259	6.8162	7.5954	up	yes
Os11g0195500;EPlOSAG00000052126	Os11g0195500 [Oryza sativa Japonica Group]	17.5605	27.5862	17.2204	67.6928	73.4615	68.0685	0.298089	down	yes
Os01g0566500	PREDICTED: carotenoid cleavage dioxygenase 8 homolog A, chloroplastic [Oryza sativa Japonica Group]	1.66285	3.57708	1.62048	0.024471	0	0.025063	138.499	up	yes
Os06g0318700		18.9557	13.8823	13.7462	53.4515	55.1386	54.9046	0.284928	down	yes
EPlOSAG00000019999	hypothetical protein (mitochondrion) [Vicia faba]	0	0	1e-06	0.891539	1.56654	0.480618	3.40287e-07	down	yes
Os10g0571600	PREDICTED: transcription factor JUNGBRUNNEN 1 [Oryza sativa Japonica Group]	10.9279	11.4303	10.4687	1.02097	0.903192	0.898637	11.6292	up	yes
Os10g0494500	Os10g0494500, partial [Oryza sativa Japonica Group]	5.34345	4.33296	5.40796	22.3838	19.8196	20.6625	0.239945	down	yes
Os04g0464200	PREDICTED: betaine aldehyde dehydrogenase 1 [Oryza sativa Japonica Group]	22.7492	22.1463	22.844	4.89259	4.10015	4.45835	5.03599	up	yes
Os06g0705400	PREDICTED: non-specific lipid-transfer protein 2P [Oryza sativa Japonica Group]	2.7748	1.5933	1.44815	0	0	0	inf	up	yes
Os04g0422300	PREDICTED: WAT1-related protein At3g30340 [Oryza sativa Japonica Group]	1.67209	1.12198	1.49145	0.014528	0	0	294.983	up	yes
Os04g0648900	PREDICTED: ethylene-responsive transcription factor ERF008 [Oryza sativa Japonica Group]	0	34.872	10.5895	0	0	0	inf	up	yes
Os01g0235400	PREDICTED: exportin-2 [Oryza sativa Japonica Group]	0.0347896	0.0391074	0.019767	1.28946	1.17003	1.21092	0.0255187	down	yes
Os10g0167250	Os10g0167200, partial [Oryza sativa Japonica Group]	1.12448	0.798402	1.24925	0	0	0	inf	up	yes
Os06g0130800	PREDICTED: histone H1 [Oryza sativa Japonica Group]	95.9982	324.786	233.065	40.5491	42.6849	28.0596	5.87499	up	yes
Os05g0343400	TPA_inf: WRKY transcription factor 53 [Oryza sativa (indica cultivar-group)] [Oryza sativa Indica Group]	14.3075	31.5492	13.1053	83.7439	73.3345	79.757	0.248958	down	yes
Os08g0500700	Os08g0500700, partial [Oryza sativa Japonica Group]	16.7077	20.8201	4.94094	74.9162	64.4281	66.6313	0.206183	down	yes
Os01g0721400	PREDICTED: disease resistance protein RGA2 [Oryza sativa Japonica Group]	0	0	0	0.558015	0.493698	0.497765	-inf	down	yes
Os05g0565500	unnamed protein product [Oryza sativa Japonica Group]	13.2519	18.853	0	0	0	0	inf	up	yes
Os01g0699900	PREDICTED: uncharacterized protein LOC4326921 [Oryza sativa Japonica Group]	1.47578	0.85226	1.09482	0	0	0	inf	up	yes
Os08g0235550	Os08g0235550, partial [Oryza sativa Japonica Group]	0	35.8355	17.9061	0	0	0	inf	up	yes
Os01g0803300	PREDICTED: WAT1-related protein At5g07050 [Oryza sativa Japonica Group]	5.6568	10.8399	6.3788	0.362173	0.382592	0.228237	23.5103	up	yes
Os08g0300300	PREDICTED: putative chloride channel-like protein CLC-g [Oryza sativa Japonica Group]	21.0546	30.4178	21.7087	5.25801	6.08374	5.29958	4.39755	up	yes
Os01g0708100	PREDICTED: glycylpeptide N-tetradecanoyltransferase 1 [Oryza sativa Japonica Group]	15.0781	9.59433	0	0	0	0	inf	up	yes
Os01g0219300	PREDICTED: uncharacterized protein LOC4324639 [Oryza sativa Japonica Group]	0.884863	1.13096	0.641884	0	0	0	inf	up	yes
Os09g0569800	PREDICTED: U-box domain-containing protein 33 [Oryza sativa Japonica Group]	1.48302	1.57853	1.54138	9.6361	8.16727	8.65914	0.173942	down	yes
Os04g0583101	PREDICTED: pentatricopeptide repeat-containing protein At5g13770, chloroplastic [Oryza sativa Japonica Group]	8.45035	10.2917	0	0	0	0	inf	up	yes
Os12g0247700	PREDICTED: PYK10-binding protein 1 [Oryza sativa Japonica Group]	2.83744	1.81902	2.87676	0.034545	0	0	218.07	up	yes
Os10g0556200	PREDICTED: transcription factor UNE10 isoform X1 [Oryza sativa Japonica Group]	9.59	13.681	8.37156	31.9272	33.6962	34.3872	0.316392	down	yes
Os03g0285300	Hypothetical protein [Oryza sativa Japonica Group]	0	0	0	2.3834	1.31037	1.79902	-inf	down	yes
Os02g0633300		63.6642	47.8015	57.9111	10.4959	14.2428	17.4898	4.01097	up	yes
Os05g0549700	PREDICTED: threonine synthase, chloroplastic [Oryza sativa Japonica Group]	0	0	0	0	9.18423	9.29726	-inf	down	yes
Os06g0671000		4.1324	3.30728	4.50909	13.3287	13.6692	14.7448	0.286248	down	yes
Os03g0847900	PREDICTED: CRIB domain-containing protein RIC4-like [Oryza sativa Japonica Group]	0.558897	0.551043	0.426764	0	0	0	inf	up	yes
Os11g0569300	PREDICTED: probable LRR receptor-like serine/threonine-protein kinase At3g47570 [Oryza sativa Japonica Group]	23.2872	17.5708	21.9319	56.8295	56.2509	58.3445	0.366282	down	yes
Os07g0613000	Os07g0613000, partial [Oryza sativa Japonica Group]	18.1285	20.3276	18.8425	4.28565	3.08286	3.20405	5.41955	up	yes
Os01g0175700	PREDICTED: boron transporter 4-like [Oryza sativa Japonica Group]	0.741343	0.592624	0.763612	7.70475	6.73751	7.80027	0.0943048	down	yes
Os11g0284300	Os11g0284300 [Oryza sativa Japonica Group]	1.80225	1.75978	1.55177	0.000306	0.000308	0.000317	5492.81	up	yes
Os01g0842500	PREDICTED: laccase-12/13-like [Oryza sativa Japonica Group]	0.295953	0.739323	0.452763	0	0	0	inf	up	yes
Os01g0805900	hypothetical protein OsI_04129 [Oryza sativa Indica Group]	27.2924	20.7265	30.2221	5.65109	5.56641	5.13189	4.78557	up	yes
Os11g0703900	heat shock protein 70 [Oryza sativa Indica Group]	2249.89	2251.79	2223.85	671.361	590.893	642.276	3.53133	up	yes
Os01g0860800	PREDICTED: glucan endo-1,3-beta-glucosidase 14 isoform X1 [Oryza sativa Japonica Group]	19.0416	29.6042	19.9801	6.16697	5.94993	5.71892	3.84764	up	yes
Os01g0812900	P0432B10.9 [Oryza sativa Japonica Group]	11.5414	16.0985	0	0	0	0	inf	up	yes
Os04g0571600	PREDICTED: protein DETOXIFICATION 49 [Oryza sativa Japonica Group]	0.433245	0.35613	0.490129	0	0	0	inf	up	yes
Os02g0572400	PREDICTED: probable bifunctional riboflavin biosynthesis protein RIBA 2, chloroplastic [Oryza sativa Japonica Group]	9.92261	7.30548	9.11285	27.0702	26.5171	26.7121	0.328034	down	yes
Os07g0523965	Os07g0523600, partial [Oryza sativa Japonica Group]	25.3557	25.5015	24.2119	3.19053	3.41842	2.80698	7.97257	up	yes
Os02g0179200	PREDICTED: putative glutamine amidotransferase YLR126C [Oryza sativa Japonica Group]	5.15811	6.60905	5.33778	0.224126	0.129229	0.235662	29.0398	up	yes
Os06g0278000	Os06g0278000 [Oryza sativa Japonica Group]	0.685208	1.7436	0.779267	0	0	0	inf	up	yes
Os01g0675000	PREDICTED: rop guanine nucleotide exchange factor 9 [Oryza sativa Japonica Group]	0	0	0	0.760957	0.408488	0.191002	-inf	down	yes
Os06g0223800	Os06g0223800, partial [Oryza sativa Japonica Group]	9.66849	7.14881	9.23854	2.04713	2.31952	1.67125	4.31539	up	yes
Os09g0316000	Os09g0316000 [Oryza sativa Japonica Group]	0.893562	0.624011	0.774963	0	0	0	inf	up	yes
Os01g0735500	putative UDP-glycose:flavonoid glycosyltransferase [Oryza sativa Japonica Group]	0	0	0	0	8.34741	10.2881	-inf	down	yes
Os06g0115200	PREDICTED: uncharacterized membrane protein At1g75140 [Oryza sativa Japonica Group]	0	0	0	6.74778	0	6.92982	-inf	down	yes
Os06g0292301	PREDICTED: uncharacterized protein LOC4340794 [Oryza sativa Japonica Group]	0	0	0	5.28954	5.12497	0	-inf	down	yes
Os03g0574900	PREDICTED: potassium transporter 27 [Oryza sativa Japonica Group]	15.922	12.5026	16.7231	40.5136	40.3231	43.7127	0.362488	down	yes
Os11g0211800	hypothetical protein LOC_Os11g10590 [Oryza sativa Japonica Group]	5.63125	1.02026	3.09908	0.030014	0	0	324.868	up	yes
Os10g0180800	Putative wall-associated kinase 1 [Oryza sativa Japonica Group]	2.0599	2.08816	2.83312	6.29542	9.30094	10.6576	0.265909	down	yes
Os03g0251500	PREDICTED: V-type proton ATPase subunit a3 [Oryza sativa Japonica Group]	6.70526	6.12213	6.69414	19.4752	19.3437	19.1037	0.337028	down	yes
Os05g0507300	putative calreticulin protein [Oryza sativa Japonica Group]	62.3797	68.7933	68.6982	205.261	164.711	177.74	0.364919	down	yes
Os08g0198900	PREDICTED: zinc finger BED domain-containing protein RICESLEEPER 2-like isoform X1 [Oryza sativa Japonica Group]	10.0948	7.97782	10.138	1.45009	1.44897	1.55562	6.3328	up	yes
Os04g0667600	Os04g0667600, partial [Oryza sativa Japonica Group]	10.5308	13.4673	9.33434	40.3604	37.4542	39.11	0.285077	down	yes
Os12g0601800	PREDICTED: light-inducible protein CPRF2-like isoform X3 [Oryza sativa Japonica Group]	11.1237	10.3864	12.476	31.2776	27.6934	31.5888	0.375289	down	yes
		1.04047	2.21209	2.32064	11.9592	4.53249	10.8634	0.203736	down	yes
Os08g0127100	PREDICTED: lysine histidine transporter 1 [Oryza sativa Japonica Group]	192.949	170.282	166.345	438.247	462.831	499.863	0.378014	down	yes
Os06g0661800	PREDICTED: cryptochrome DASH, chloroplastic/mitochondrial isoform X2 [Oryza sativa Japonica Group]	4.09151	4.72875	4.59867	17.2092	17.3324	19.4124	0.24871	down	yes
Os11g0289700	PREDICTED: cytochrome P450 87A3-like [Oryza sativa Japonica Group]	1.70687	1.4408	2.58873	0	0.02534	0.026123	111.467	up	yes
Os04g0164900	Os04g0164900, partial [Oryza sativa Japonica Group]	9.74214	5.47651	10.202	0.918189	0.865628	1.17803	8.5827	up	yes
Os04g0154800	PREDICTED: uncharacterized protein LOC4335030 [Oryza sativa Japonica Group]	0.359021	0.371834	0.298723	0	0	0	inf	up	yes
Os05g0463600		1.56531	5.64025	2.53723	0	0	0	inf	up	yes
Os02g0574900	PREDICTED: F-box/kelch-repeat protein At1g22040 isoform X1 [Oryza sativa Japonica Group]	14.8459	12.5014	0	0.006756	1e-06	0.008416	1802.37	up	yes
Os05g0508400	PREDICTED: jacalin-related lectin 3 isoform X2 [Oryza sativa Japonica Group]	15.1804	13.5197	15.8905	3.03911	2.81373	3.35058	4.84501	up	yes
Os12g0218100	hypothetical protein OsI_37830 [Oryza sativa Indica Group]	3.03497	3.19174	2.89303	0	0.036448	0.037573	123.205	up	yes
Os02g0806350	Os02g0806350 [Oryza sativa Japonica Group]	12.0763	13.507	11.1319	34.5109	31.6072	34.1608	0.36613	down	yes
Os05g0495200	PREDICTED: uncharacterized protein LOC4339196 [Oryza sativa Japonica Group]	0	0	0	7.24496	7.02441	0	-inf	down	yes
Os06g0587900		1.02526	0.594722	0.830127	6.13077	6.04362	6.87109	0.128645	down	yes
Os03g0850200	Os03g0850200 [Oryza sativa Japonica Group]	4.90779	10.0811	5.93972	0.57348	0.376974	0.333163	16.3044	up	yes
Os12g0562100	flagellar biosynthesis protein FLHA, putative, expressed [Oryza sativa Japonica Group]	27.9846	17.4266	23.4564	60.7101	60.3949	67.5659	0.365014	down	yes
Os03g0140200	Os03g0140200 [Oryza sativa Japonica Group]	9.94665	13.3733	11.5193	1.44099	1.39633	1.46111	8.10509	up	yes
Os05g0588500	PREDICTED: bidirectional sugar transporter SWEET5 [Oryza sativa Japonica Group]	0.020368	0	0	1.58725	0.950084	1.24773	0.00538115	down	yes
Os01g0837000	PREDICTED: ankyrin repeat-containing protein At3g12360 [Oryza sativa Japonica Group]	4.96722	2.14349	2.04704	10.1462	20.189	18.7501	0.186568	down	yes
Os01g0970700	PREDICTED: protease HtpX homolog isoform X2 [Oryza sativa Japonica Group]	79.2281	85.6657	74.0834	215.64	199.871	221.863	0.37494	down	yes
Os02g0513100	PREDICTED: bidirectional sugar transporter SWEET15 [Oryza sativa Japonica Group]	0.240842	0.633368	0.835875	0	0	0	inf	up	yes
Os06g0606700	Os06g0606700 [Oryza sativa Japonica Group]	178.945	437.759	171.365	24.3091	56.4165	56.141	5.75794	up	yes
Os08g0406400	Os08g0406400, partial [Oryza sativa Japonica Group]	31.1004	19.926	28.2556	75.2351	66.1651	77.3889	0.362367	down	yes
Os09g0131150	PREDICTED: leucine-rich repeat receptor-like kinase protein FLORAL ORGAN NUMBER1 [Oryza sativa Japonica Group]	0	11.0591	7.1887	0	0	0	inf	up	yes
Os06g0697000	hypothetical protein OsJ_22495 [Oryza sativa Japonica Group]	0.701714	1.0528	0.300412	0	0	0	inf	up	yes
Os09g0434500	PREDICTED: ethylene-responsive transcription factor 1-like [Oryza sativa Japonica Group]	137.054	194.067	112.865	42.1259	36.6812	42.2643	3.66715	up	yes
Os04g0369100	Os04g0369100 [Oryza sativa Japonica Group]	1.25315	1.55045	1.5397	9.4629	8.06172	7.7545	0.171813	down	yes
Os06g0206900		0	0	0	13.0149	0	11.9059	-inf	down	yes
Os04g0194600	Os04g0194600, partial [Oryza sativa Japonica Group]	3.39258	2.15494	0	0	0	0	inf	up	yes
Os01g0793900	PREDICTED: uncharacterized protein LOC4324133 [Oryza sativa Japonica Group]	1.33852	0.565637	1.06404	0	0	0	inf	up	yes
Os07g0531900	PREDICTED: uncharacterized protein LOC107278115 [Oryza sativa Japonica Group]	4.16234	0	3.76563	0	0	0	inf	up	yes
Os03g0113000	PREDICTED: probable receptor-like protein kinase At1g33260 [Oryza sativa Japonica Group]	0.592957	1.1882	0.869274	0.0130289	0	0	203.427	up	yes
Os06g0567200	PREDICTED: L-ascorbate oxidase [Oryza sativa Japonica Group]	6.95842	14.8378	10.1937	1.03061	1.13571	1.01604	10.0523	up	yes
Os02g0806400;Os02g0806300	Os02g0806400, partial [Oryza sativa Japonica Group];Os02g0806300 [Oryza sativa Japonica Group]	7.03384	5.67549	6.47124	18.1513	17.6088	18.1988	0.355467	down	yes
Os10g0536400	oxidoreductase, 2OG-Fe oxygenase family protein, expressed [Oryza sativa Japonica Group]	23.4943	37.7499	19.818	92.1877	90.1849	71.3092	0.319543	down	yes
Os01g0823100	PREDICTED: expansin-A2 [Oryza sativa Japonica Group]	0.269386	0.900353	0.65067	0	0	0	inf	up	yes
Os03g0187600	hypothetical protein OsI_10309 [Oryza sativa Indica Group]	10.9907	13.0627	13.2059	43.9409	39.5284	35.8529	0.312258	down	yes
Os05g0134400	Os05g0134400 [Oryza sativa Japonica Group]	2.17558	3.86057	2.83952	0.13575	0.054672	0.05636	35.9657	up	yes
Os03g0806800	unknown protein [Oryza sativa Japonica Group]	2.89411	7.06809	0.742681	0	0.0336955	0	317.695	up	yes
Os06g0157700	PREDICTED: protein HEADING DATE 3A [Oryza sativa Japonica Group]	1.1986	0.460009	0.321393	13.4829	11.7129	10.188	0.0559579	down	yes
		0.434597	5.80356	2.19263	0	0	0.030326	278.005	up	yes
Os01g0173000	putative polygalacturonase [Oryza sativa Japonica Group]	3.65818	2.16245	2.65699	8.70196	8.28157	11.1268	0.301584	down	yes
Os01g0323100	PREDICTED: pto-interacting protein 1 [Oryza sativa Japonica Group]	0.04987	0.095284	0.024077	2.23896	1.87256	1.61117	0.0295719	down	yes
Os01g0362100	PREDICTED: acyltransferase-like protein At1g54570, chloroplastic [Oryza sativa Japonica Group]	16.4011	7.98017	18.3786	43.1211	40.3304	45.5517	0.331464	down	yes
Os04g0457800	PREDICTED: somatic embryogenesis receptor kinase 1 [Oryza sativa Japonica Group]	33.6257	27.383	37.3923	82.9334	83.294	81.667	0.396947	down	yes
Os03g0648400	PREDICTED: dnaJ protein homolog [Oryza sativa Japonica Group]	216.091	365.101	320.862	90.2683	79.6175	79.1881	3.62163	up	yes
Os06g0506600	Os06g0506600 [Oryza sativa Japonica Group]	12.926	15.3681	13.2809	38.1079	36.972	35.3262	0.376564	down	yes
Os01g0826400	PREDICTED: probable WRKY transcription factor 33 [Oryza sativa Japonica Group]	0.432828	1.70573	0.673383	9.06714	10.2983	8.65877	0.10034	down	yes
Os01g0115900;Os01g0114300	Os01g0114300, partial [Oryza sativa Japonica Group];receptor-like protein kinase [Oryza sativa Japonica Group]	4.68144	4.90641	6.31414	14.6304	13.4129	14.3045	0.375509	down	yes
Os04g0672100	PREDICTED: phytosulfokine receptor 1 [Oryza sativa Japonica Group]	0	0	0	0	2.37618	2.38276	-inf	down	yes
Os02g0173200	PREDICTED: transcription factor MafA [Oryza sativa Japonica Group]	9.78466	0	8.97758	0	0	0	inf	up	yes
Os06g0133400	hypothetical protein [Oryza sativa Japonica Group]	3.09982	4.7457	0.304622	0	0	0	inf	up	yes
Os02g0137700	hypothetical protein OsJ_05306 [Oryza sativa Japonica Group]	2.19397	2.02307	1.45382	9.44313	9.79623	11.4115	0.185015	down	yes
Os08g0238100	Os08g0238100 [Oryza sativa Japonica Group]	0	4.75338	6.34085	0	0	0	inf	up	yes
Os03g0331700	PREDICTED: probable calcium-binding protein CML27 [Oryza sativa Japonica Group]	0.690637	1.58144	1.02518	6.91593	9.06814	9.81801	0.12779	down	yes
Os10g0135500	PREDICTED: uncharacterized protein LOC4348059 [Oryza sativa Japonica Group]	0	3.44918	4.82337	0	0	0	inf	up	yes
Os04g0635800	PREDICTED: N-alpha-acetyltransferase daf-31 [Oryza sativa Japonica Group]	0.183774	0.0281562	0.114851	0.06117	17.3927	11.8009	0.0111702	down	yes
Os02g0689200	PREDICTED: probable purine permease 11 isoform X1 [Oryza sativa Japonica Group]	11.4458	7.08959	10.0347	1.79288	0.388648	0.450589	10.8544	up	yes
Os01g0944700	PREDICTED: uncharacterized protein LOC4326064 [Oryza sativa Japonica Group]	3.7054	6.53876	4.41066	0.269491	0.058499	0.1398	31.3278	up	yes
Os04g0579200	PREDICTED: RING-H2 zinc finger protein RHA1a [Oryza sativa Japonica Group]	5.86332	15.3565	0	0	0	0	inf	up	yes
Os08g0232700		4.38956	9.84435	4.78642	21.7509	24.703	18.4992	0.292832	down	yes
Os07g0162400	PREDICTED: probable carboxylesterase 15 [Oryza sativa Japonica Group]	0	0	0	7.30472	5.55302	0	-inf	down	yes
Os01g0639600	PREDICTED: uncharacterized protein LOC4326582 [Oryza sativa Japonica Group]	5.09994	10.6117	0	0	0	0	inf	up	yes
Os05g0135500	PREDICTED: peroxidase 5 [Oryza sativa Japonica Group]	2.76557	3.3232	2.25987	0	0	0.064046	130.354	up	yes
		7.67025	10.9075	5.96532	0.48315	0.146116	0.301593	26.366	up	yes
Os10g0124100	PREDICTED: uncharacterized protein LOC4348008 [Oryza sativa Japonica Group]	32.3069	32.7693	33.4518	82.9417	84.2447	82.498	0.39461	down	yes
Os11g0205800	hypothetical protein LOC_Os11g09960 [Oryza sativa Japonica Group]	0	1.97152	4.29709	0	0	0	inf	up	yes
Os02g0772100	Os02g0772150 [Oryza sativa Japonica Group]	0	9.05622	3.87625	0	0	0	inf	up	yes
Os01g0739500	PREDICTED: uncharacterized protein LOC4327202 [Oryza sativa Japonica Group]	23.6598	23.2432	37.9396	62.9742	88.2999	84.2625	0.36021	down	yes
Os07g0122200	hypothetical protein OsI_24721 [Oryza sativa Indica Group]	0.710521	4.1008	4.44478	19.4671	16.2989	20.4331	0.164702	down	yes
Os02g0197400	PREDICTED: uncharacterized protein LOC4328621 [Oryza sativa Japonica Group]	13.7029	14.9739	13.7323	0.767461	0.590929	0.681202	20.7929	up	yes
Os11g0181800;Os11g0181700	PREDICTED: short-chain dehydrogenase TIC 32, chloroplastic isoform X2 [Oryza sativa Japonica Group];PREDICTED: short-chain dehydrogenase TIC 32, chloroplastic [Oryza sativa Japonica Group]	13.1763	8.6159	11.4403	28.5824	26.3364	30.9504	0.387014	down	yes
		6.18653	0	4.33218	0	0	0	inf	up	yes
Os02g0677300	PREDICTED: dehydration-responsive element-binding protein 1G [Oryza sativa Japonica Group]	0.088536	0	0.034241	2.45385	2.50951	2.29162	0.0169231	down	yes
Os09g0478100	PREDICTED: cellulose synthase-like protein E1 isoform X1 [Oryza sativa Japonica Group]	20.009	14.3433	20.7714	4.39383	3.7406	5.21365	4.12971	up	yes
Os08g0387500	Os08g0387500, partial [Oryza sativa Japonica Group]	15.8339	7.68822	16.415	40.8254	36.2637	37.0063	0.350033	down	yes
Os11g0598200	PREDICTED: uncharacterized protein LOC4350850 [Oryza sativa Japonica Group]	0	0	0	0	2.0908	2.33322	-inf	down	yes
Os04g0458900	PREDICTED: pectinesterase [Oryza sativa Japonica Group]	0	0	0	0.401329	0.393293	0.112664	-inf	down	yes
Os01g0332100	PREDICTED: neutral/alkaline invertase 1, mitochondrial-like [Oryza sativa Japonica Group]	63.0444	67.0386	61.7404	161.303	153.761	168.099	0.397017	down	yes
Os01g0194600	PREDICTED: monothiol glutaredoxin-S2 [Oryza sativa Japonica Group]	11.3824	13.4233	0	0	0	0	inf	up	yes
Os02g0753800	PREDICTED: annexin D7 [Oryza sativa Japonica Group]	15.8076	15.1121	17.3486	2.53696	2.52174	2.6405	6.26927	up	yes
Os04g0619400	PREDICTED: putative serine/threonine-protein kinase [Oryza sativa Japonica Group]	8.9728	11.1842	9.82943	30.7405	29.2215	29.0582	0.33685	down	yes
Os05g0176100	PREDICTED: probable cellulose synthase A catalytic subunit 1 [UDP-forming] [Oryza sativa Japonica Group]	20.2759	12.6488	19.0234	4.71311	4.32086	5.23112	3.64163	up	yes
Os05g0595300	PREDICTED: uncharacterized protein LOC4339814 [Oryza sativa Japonica Group]	83.0282	131.496	105.415	33.6982	28.9751	30.4593	3.4353	up	yes
Os06g0675700;EPlOSAG00000008676	PREDICTED: probable alpha-glucosidase Os06g0675700 isoform X2 [Oryza sativa Japonica Group];hypothetical protein OsI_24144 [Oryza sativa Indica Group]	5.81268	11.7183	7.16939	1.03404	1.03877	0.865675	8.40579	up	yes
Os02g0832150	Os02g0832150 [Oryza sativa Japonica Group]	5.97637	27.7181	0	0	0	0	inf	up	yes
Os02g0126500	PREDICTED: pentatricopeptide repeat-containing protein At1g18485 [Oryza sativa Japonica Group]	3.81171	3.17592	0	0	0	0	inf	up	yes
Os11g0133700		8.81737	5.97077	9.54188	23.4508	21.4025	23.7686	0.354552	down	yes
Os09g0457900	PREDICTED: ethylene-responsive transcription factor ERF109 [Oryza sativa Japonica Group]	0.082013	0	0	3.42859	2.43802	2.76335	0.00950328	down	yes
Os03g0797400	PREDICTED: indole-3-glycerol phosphate lyase, chloroplastic [Oryza sativa Japonica Group]	9.15778	9.10533	9.07187	0.664114	0.761601	0.55897	13.773	up	yes
Os01g0856500	hypothetical protein OsI_04484 [Oryza sativa Indica Group]	16.8886	22.2525	16.9788	4.06741	4.80989	5.11093	4.01194	up	yes
Os03g0826800	PREDICTED: uncharacterized protein LOC4334643 [Oryza sativa Japonica Group]	6.03627	22.2209	32.7531	1.68121	1.58106	1.19957	13.6738	up	yes
Os01g0855200	PREDICTED: uncharacterized protein LOC4324827 [Oryza sativa Japonica Group]	73.9404	144.191	79.77	26.6302	27.926	25.7979	3.70736	up	yes
Os09g0416200	PREDICTED: sugar transport protein 7 [Oryza sativa Japonica Group]	24.487	33.7072	25.54	76.4557	72.8482	69.8644	0.382054	down	yes
Os08g0109400	PREDICTED: auxin-responsive protein IAA25 [Oryza sativa Japonica Group]	14.074	20.5143	17.8536	5.15165	4.78523	5.03823	3.50194	up	yes
Os06g0708000	PREDICTED: mitogen-activated protein kinase 12 [Oryza sativa Japonica Group]	9.05568	8.35942	9.71065	23.0261	20.6029	23.743	0.402627	down	yes
Os01g0823600	PREDICTED: uncharacterized protein LOC4327573 [Oryza sativa Japonica Group]	3.36736	10.2268	5.16903	39.5342	47.9761	28.2404	0.1621	down	yes
Os08g0243500	Os08g0243500, partial [Oryza sativa Japonica Group]	10.0862	6.25047	10.4402	25.3818	23.2517	26.3108	0.35729	down	yes
Os06g0251200	PREDICTED: BTB/POZ and MATH domain-containing protein 1 [Oryza sativa Japonica Group]	0	0.008633	0.027622	0.899256	0.543801	0.8719	0.0156612	down	yes
Os06g0710300	hypothetical protein OsJ_22622 [Oryza sativa Japonica Group]	18.3719	18.9619	18.2631	42.6167	38.0417	82.4696	0.340818	down	yes
Os04g0556400	hypothetical protein OsI_16939 [Oryza sativa Indica Group]	0.198455	0.356065	0.106314	4.54968	3.03042	3.16364	0.0615087	down	yes
Os04g0223500;Os04g0223901	PREDICTED: probable flavin-containing monooxygenase 1 [Oryza sativa Japonica Group]	55.25	51.2971	63.5969	19.2793	15.8631	17.542	3.2295	up	yes
Os05g0142100	unknown protein [Oryza sativa Japonica Group]	127.999	184.107	133.92	6.28171	4.29716	0	42.162	up	yes
Os01g0880200	Os01g0880250 [Oryza sativa Japonica Group]	6.06941	4.70355	5.88866	0.807283	0.680491	0.724248	7.53231	up	yes
Os10g0543800	PREDICTED: glutathione S-transferase APIC [Oryza sativa Japonica Group]	0.979356	2.71111	1.5323	0	0	0.036927	141.435	up	yes
Os04g0509600	PREDICTED: ammonium transporter 1 member 1 [Oryza sativa Japonica Group]	0	3.74345	3.02846	0	0	0	inf	up	yes
Os07g0227750	ABC1 family protein kinase-like protein [Oryza sativa Japonica Group]	12.9542	5.43286	11.7791	32.2019	28.6721	33.0026	0.321339	down	yes
Os01g0170600	hypothetical protein OsJ_00543 [Oryza sativa Japonica Group]	125.52	146.923	126.684	38.5976	40.2299	45.1093	3.22041	up	yes
Os07g0424400	PREDICTED: probable cellulose synthase A catalytic subunit 3 [UDP-forming] [Oryza sativa Japonica Group]	12.9723	9.48469	19.9599	2.32863	3.38876	4.18612	4.28301	up	yes
		33.3299	18.8604	24.063	1.77508	1.57736	3.04757	11.9146	up	yes
Os01g0952900	PREDICTED: uncharacterized protein LOC4325751 [Oryza sativa Japonica Group]	0.022643	0	0	1.5985	0.927265	1.16004	0.0061433	down	yes
Os07g0445600	COP1-interacting protein 7 (CIP7)-like protein [Oryza sativa Japonica Group]	6.9159	8.01586	7.27652	1.36913	1.04604	1.38392	5.84569	up	yes
Os03g0794900	expressed protein [Oryza sativa Japonica Group]	96.8915	74.2244	101.734	28.9396	28.4511	26.707	3.24444	up	yes
Os09g0538000	putative RNase S-like protein precursor [Oryza sativa Japonica Group]	1.91812	1.15619	1.61027	0	0	0.038438	121.874	up	yes
Os06g0668200	PREDICTED: phosphoglycerate kinase, cytosolic [Oryza sativa Japonica Group]	31.0312	23.8981	31.2045	7.68067	6.2904	7.94801	3.92963	up	yes
Os11g0660500	PREDICTED: translationally-controlled tumor protein homolog [Oryza sativa Japonica Group]	1926.01	1627.68	2072.69	646.804	522.189	625.375	3.13558	up	yes
Os05g0107101		7.07866	5.20167	11.9902	28.4594	48.6269	14.6805	0.26448	down	yes
Os05g0550250	PREDICTED: reticulon-like protein B9 [Oryza sativa Japonica Group]	5.60727	2.55606	3.50979	0.092974	0.139096	0.053115	40.9318	up	yes
Os01g0855600	PREDICTED: nematode resistance protein-like HSPRO1 [Oryza sativa Japonica Group]	0.337219	0.207511	0.116458	3.52792	3.24132	3.66001	0.0633975	down	yes
Os05g0572000	PREDICTED: ethylene-responsive transcription factor ERF061 [Oryza sativa Japonica Group]	0	9.11599	2.67908	0	0	0	inf	up	yes
Os03g0746700	PREDICTED: uncharacterized protein LOC4334091 [Oryza sativa Japonica Group]	0	11.703	1.10898	0	0	0	inf	up	yes
Os08g0546100	Os08g0546100 [Oryza sativa Japonica Group]	5.24799	4.86515	4.79082	0.334542	0.229734	0.261446	18.0496	up	yes
Os09g0511700	Os09g0511700 [Oryza sativa Japonica Group]	38.6009	46.2317	41.4028	13.9074	12.94	13.58	3.12252	up	yes
Os08g0162400	PREDICTED: uncharacterized protein LOC4344731 [Oryza sativa Japonica Group]	3.40225	2.93254	0	0	0	0	inf	up	yes
Os02g0139700	PREDICTED: cycloartenol synthase isoform X1 [Oryza sativa Japonica Group]	25.025	20.9383	27.4104	7.40659	6.86486	7.23578	3.41158	up	yes
Os06g0318600	PREDICTED: carboxyl-terminal-processing peptidase 3, chloroplastic [Oryza sativa Japonica Group]	19.1492	11.4458	12.4613	37.3249	34.1446	38.8369	0.390334	down	yes
Os04g0225100	PREDICTED: Werner Syndrome-like exonuclease [Oryza sativa Japonica Group]	0	17.3584	2.58784	0	0	0	inf	up	yes
Os04g0584600	unnamed protein product [Oryza sativa Japonica Group]	21.0137	23.588	22.4411	57.0887	50.6926	54.5451	0.413012	down	yes
EPlORYSAT000373659	BnaCnng12640D [Brassica napus]	0	1.15618	5.63359	2e-06	0	0	3394884	up	yes
Os06g0189600	PREDICTED: uncharacterized protein LOC107275256 isoform X1 [Oryza sativa Japonica Group]	1.79499	4.67091	2.1735	0.227796	0.114742	0.117759	18.7692	up	yes
Os10g0479001	Os10g0479001, partial [Oryza sativa Japonica Group]	0.633595	0.289205	0.683699	33.6613	26.5544	0.892218	0.0262896	down	yes
Os04g0497200	PREDICTED: endoglucanase 12 [Oryza sativa Japonica Group]	2.91411	9.29455	5.92811	0.467087	0.510847	0.307347	14.1111	up	yes
Os02g0192500	hypothetical protein OsJ_05716 [Oryza sativa Japonica Group]	3.2258	3.31395	2.80508	0.181303	0.20309	0.097726	19.3828	up	yes
Os09g0471400	Os09g0471400, partial [Oryza sativa Japonica Group]	13.6062	5.85341	13.4439	32.8595	29.1057	29.8345	0.358426	down	yes
Os02g0437200	PREDICTED: SNAP25 homologous protein SNAP33 isoform X1 [Oryza sativa Japonica Group]	9.48114	15.2253	10.928	35.0454	29.4895	28.5878	0.382661	down	yes
Os01g0734800	PREDICTED: anthocyanidin 5,3-O-glucosyltransferase [Oryza sativa Japonica Group]	0	7.92822	1.05254	0	0	0	inf	up	yes
Os07g0115300		14.8925	9.45347	13.984	33.3041	29.195	31.746	0.406705	down	yes
Os01g0114800;Os01g0114100;Os01g0115750	putative rust resistance kinase Lr10 [Oryza sativa Japonica Group];Os01g0115750 [Oryza sativa Japonica Group]	3.87488	4.06049	4.07368	11.7532	10.45	9.9615	0.373361	down	yes
Os11g0297800	PREDICTED: probable beta-D-xylosidase 7 [Oryza sativa Japonica Group]	1.43594	4.92676	1.50898	0.058254	0.152891	0.032176	32.351	up	yes
Os02g0626100	PREDICTED: phenylalanine ammonia-lyase [Oryza sativa Japonica Group]	5.52446	123.612	5.65787	2.09653	2.29288	2.21814	20.4	up	yes
Os07g0518500	PREDICTED: cytochrome P450 716B1 [Oryza sativa Japonica Group]	71.2548	66.2785	72.9309	24.1874	21.7838	22.367	3.07974	up	yes
Os05g0556400	PREDICTED: cytochrome b561 and DOMON domain-containing protein At3g61750 [Oryza sativa Japonica Group]	0.984032	1.86792	0.806532	0	0	0.030843	118.616	up	yes
Os05g0307100	Os05g0307100, partial [Oryza sativa Japonica Group]	17.2749	19.0824	17.166	5.12963	4.69167	5.25712	3.54966	up	yes
Os01g0188100	PREDICTED: probable 2-oxoglutarate-dependent dioxygenase At3g49630 isoform X2 [Oryza sativa Japonica Group]	31.4768	28.5978	31.2291	9.40632	7.79055	8.96908	3.48941	up	yes
Os01g0788700	PREDICTED: early nodulin-like protein 3 [Oryza sativa Japonica Group]	1.84771	3.83943	1.4126	0	0.053731	0.023449	91.9894	up	yes
Os02g0613900	PREDICTED: adenine phosphoribosyltransferase 4 [Oryza sativa Japonica Group]	10.1761	10.7208	9.59374	0.877277	0.75701	0.288266	15.8595	up	yes
Os05g0215000	RecName: Full=BURP domain-containing protein 1; Short=OsBURP01; Flags: Precursor	8.9151	13.3018	7.93163	1.03538	0.730374	0.864751	11.4611	up	yes
Os11g0592200	PREDICTED: barwin [Oryza sativa Japonica Group]	5.5419	11.2979	7.61659	0.515623	0.299595	0.237946	23.2218	up	yes
Os04g0338100	hypothetical protein OsJ_14317 [Oryza sativa Japonica Group]	48.8043	65.7759	49.4778	135.128	133.109	130.309	0.411642	down	yes
Os04g0431700	Os04g0431700 [Oryza sativa Japonica Group]	2.93931	3.34016	2.98597	0.260487	0.260574	0.211536	12.6474	up	yes
		12.3991	7.34071	10.4144	26.7431	20.3585	28.5036	0.398838	down	yes
Os01g0761500	PREDICTED: protein NRT1/ PTR FAMILY 1.2 [Oryza sativa Japonica Group]	1.9661	3.86243	2.19697	0.061538	0.159447	0.021338	33.119	up	yes
Os01g0883850	gibberellin-20 oxidase-2, partial [Oryza sativa Indica Group]	2.42201	15.0769	0	0	0	0	inf	up	yes
Os03g0355900		19.3914	33.0722	23.9974	72.3024	65.4528	64.7173	0.377636	down	yes
Os01g0329900	PREDICTED: GDSL esterase/lipase At1g09390 [Oryza sativa Japonica Group]	0.807844	1.23781	1.44945	0.0424522	0.0217703	0.0325423	36.1196	up	yes
Os06g0241100	PREDICTED: G-type lectin S-receptor-like serine/threonine-protein kinase SD2-5 [Oryza sativa Japonica Group]	0.091944	0.036308	0.051121	1.57091	1.67839	1.22511	0.0400886	down	yes
Os02g0195600	hypothetical protein OsJ_05747 [Oryza sativa Japonica Group]	6.72639	0.0198125	5.37405	9.58401e-05	0.000386512	0	25127.4	up	yes
Os04g0531750	Os04g0531750 [Oryza sativa Japonica Group]	9.69997	11.7568	7.11239	25.8209	29.5245	27.9966	0.342795	down	yes
Os06g0650900	PREDICTED: chaperone protein dnaJ 8, chloroplastic [Oryza sativa Japonica Group]	5.58507	10.136	4.25362	20.4601	21.1675	29.425	0.281125	down	yes
Os12g0476200	PREDICTED: bidirectional sugar transporter SWEET13 [Oryza sativa Japonica Group]	8.10421	8.51221	7.17847	0.901997	0.522704	0.733466	11.0255	up	yes
Os01g0975300	putative Myb factor protein [Oryza sativa Japonica Group]	0	0	0	6.90444	0.766574	0	-inf	down	yes
Os07g0227200	Os07g0227200 [Oryza sativa Japonica Group]	0	3.0076	0.651707	0	0	0	inf	up	yes
Os04g0670700	PREDICTED: probable phytol kinase 1, chloroplastic [Oryza sativa Japonica Group]	21.5546	12.2887	18.7902	47.8548	47.659	55.0263	0.349631	down	yes
Os02g0187800	PREDICTED: cinnamyl alcohol dehydrogenase 2 [Oryza sativa Japonica Group]	4.51562	4.64682	1.12748	17.9542	19.6004	22.1969	0.172212	down	yes
Os04g0307500	Os04g0307500 [Oryza sativa Japonica Group]	15.3943	10.0784	14.435	33.1961	28.4717	34.0902	0.416756	down	yes
Os03g0141200	PREDICTED: beta-amylase 1, chloroplastic [Oryza sativa Japonica Group]	5.70178	6.50602	3.34537	15.7426	12.324	30.2952	0.266496	down	yes
Os01g0161000	Os01g0161000 [Oryza sativa Japonica Group]	0.145938	0.214207	0.085432	2.87558	1.89986	2.43848	0.0617663	down	yes
Os07g0645000	hypothetical protein OsI_27083 [Oryza sativa Indica Group]	2.72317	2.88888	2.83337	0.036239	0.095185	0.098124	36.7915	up	yes
Os07g0692300		0	0	0	5.46813	6.58016	0	-inf	down	yes
Os09g0450300	Os09g0450300 [Oryza sativa Japonica Group]	5.68294	5.39663	6.22609	0.740306	0.435604	0.693193	9.25881	up	yes
Os08g0191700	hypothetical protein OsJ_26316 [Oryza sativa Japonica Group]	371.706	406.932	464.531	150.922	132.469	132.714	2.98763	up	yes
Os10g0569400	RIR1a protein [Oryza sativa Japonica Group]	4.64254	7.48653	11.4223	0.206529	0.414499	0.393241	23.2201	up	yes
Os02g0729300	hypothetical protein OsI_08793 [Oryza sativa Indica Group]	0	0	0	1.10158	0	1.14541	-inf	down	yes
Os04g0643750	PREDICTED: pentatricopeptide repeat-containing protein At1g80550, mitochondrial [Oryza sativa Japonica Group]	1.88365	2.74146	0	0	0	0	inf	up	yes
Os01g0638000	PREDICTED: anthocyanin 3'-O-beta-glucosyltransferase [Oryza sativa Japonica Group]	0.022613	0	0	1.11003	0.665869	0.377677	0.0105002	down	yes
Os11g0226966	expressed protein [Oryza sativa Japonica Group]	1.47192	1.62224	1.425	11.746	17.2103	16.4331	0.0995641	down	yes
Os03g0194900	PREDICTED: cytochrome b561 and DOMON domain-containing protein At3g25290 [Oryza sativa Japonica Group]	6.43056	13.7457	7.87135	28.025	32.5997	25.874	0.324255	down	yes
Os06g0185900	PREDICTED: probable phospholipid hydroperoxide glutathione peroxidase [Oryza sativa Japonica Group]	109.382	62.7446	79.2718	197.035	178.537	227.786	0.416667	down	yes
Os05g0124000	Os05g0124000, partial [Oryza sativa Japonica Group]	33.5971	21.6021	30.8723	8.84346	8.25418	9.75929	3.20482	up	yes
Os03g0791800	PREDICTED: ubiquitin-conjugating enzyme E2 2 [Oryza sativa Japonica Group]	492.982	738.484	513.211	211.471	178.388	126.556	3.37844	up	yes
Os10g0456800	CHY zinc finger family protein, expressed [Oryza sativa Japonica Group]	19.0471	29.9797	23.6183	6.12728	5.77497	5.92434	4.07509	up	yes
Os02g0153700	PREDICTED: tyrosine-sulfated glycopeptide receptor 1 [Oryza sativa Japonica Group]	0	0	0	1.20146	1.10736	0	-inf	down	yes
Os08g0167800	Os08g0167800 [Oryza sativa Japonica Group]	1.4165	0.852914	1.22226	0	0	0.02924	119.415	up	yes
Os02g0193300	PREDICTED: uncharacterized protein LOC4328591 [Oryza sativa Japonica Group]	0.686119	0.657902	0.171089	7.5155	7.33148	8.79728	0.0640794	down	yes
Os03g0286300	Os03g0286300, partial [Oryza sativa Japonica Group]	10.3528	5.5839	10.179	20.6769	20.908	23.4579	0.401515	down	yes
Os09g0501650	PREDICTED: transcription factor bHLH62 [Oryza sativa Japonica Group]	0.518768	0.447688	0.549907	0.010754	0	0	141.005	up	yes
Os12g0414500	PREDICTED: asparagine--tRNA ligase, cytoplasmic 2 [Oryza sativa Japonica Group]	0.934209	0.682526	0.903958	0	0	0.021875	115.232	up	yes
Os01g0882800	PREDICTED: amino acid permease 4 [Oryza sativa Japonica Group]	3.85384	8.58927	3.28248	0.362155	0.114309	0.015755	31.9484	up	yes
Os10g0325400	Os10g0325400, partial [Oryza sativa Japonica Group]	1.94898	2.64345	2.9841	0.064764	0.034685	0.141712	31.4169	up	yes
Os05g0489600	PREDICTED: ADP-ribosylation factor 2 isoform X1 [Oryza brachyantha]	533.469	853.506	629.47	228.536	218.385	199.087	3.12139	up	yes
Os05g0158500	PREDICTED: serine carboxypeptidase-like 33 isoform X2 [Oryza sativa Japonica Group]	37.8138	38.6342	32.2765	11.7472	11.6228	11.0075	3.16266	up	yes
Os11g0126900	hypothetical protein OsI_34934 [Oryza sativa Indica Group]	1.73412	2.01754	1.72582	0.052296	0.052919	0	52.0599	up	yes
Os01g0971200	PREDICTED: uncharacterized protein LOC4323844 [Oryza sativa Japonica Group]	34.4303	39.2666	35.3222	90.4885	74.997	89.1096	0.428206	down	yes
Os05g0568300	PREDICTED: 50S ribosomal protein L12, chloroplastic-like [Oryza sativa Japonica Group]	1.12027	17.4907	0	0	0	0	inf	up	yes
Os02g0186400	PREDICTED: DNA repair protein RAD50 [Oryza sativa Japonica Group]	0.19524	0.04422	0.175749	18.9589	0.172507	1.42794	0.0201957	down	yes
Os01g0606900	PREDICTED: dnaJ homolog subfamily B member 7 [Oryza sativa Japonica Group]	10.1294	18.9132	11.4733	20.9437	58.5425	56.0017	0.299036	down	yes
Os05g0522600	Os05g0522600, partial [Oryza sativa Japonica Group]	2.99109	5.35873	1.59581	13.028	12.4622	11.4054	0.269561	down	yes
Os05g0160300	PREDICTED: non-specific lipid-transfer protein [Oryza sativa Japonica Group]	17.1786	15.6507	10.236	0.791542	1.32211	0.832775	14.6161	up	yes
Os01g0302250	Os01g0302250, partial [Oryza sativa Japonica Group]	0	7.79642	4.93499	0	0	0	inf	up	yes
Os05g0277200	PREDICTED: uncharacterized protein LOC4338280 [Oryza sativa Japonica Group]	0	4.57627	2.71576	0	0	0	inf	up	yes
Os01g0763750	PREDICTED: exocyst complex component EXO70B1 [Oryza sativa Japonica Group]	6.18251	2.94542	7.33385	24.3246	13.3421	15.5406	0.30939	down	yes
Os01g0666000	PREDICTED: lipid phosphate phosphatase 2 [Oryza sativa Japonica Group]	0.029215	0	0	1.18325	0.8061	0.851632	0.0102834	down	yes
Os03g0850400	Os03g0850400, partial [Oryza sativa Japonica Group]	26.1434	22.0368	30.434	7.33112	7.2024	8.50678	3.41203	up	yes
Os03g0170900	PREDICTED: sucrose transport protein SUT1 isoform X2 [Oryza sativa Japonica Group]	45.8077	27.6597	37.8485	10.4615	11.4724	13.575	3.13488	up	yes
Os05g0581600	PREDICTED: uncharacterized protein LOC4339728 [Oryza sativa Japonica Group]	4.87579	0	2.94048	0	0	0	inf	up	yes
Os06g0594300	PREDICTED: F-box/kelch-repeat protein At1g80440 [Oryza sativa Japonica Group]	0.613205	6.48028	0	0	0	0	inf	up	yes
Os01g0265200	PREDICTED: thylakoid ADP,ATP carrier protein, chloroplastic [Oryza sativa Japonica Group]	27.4395	20.7184	28.4773	61.0454	53.502	61.9533	0.434192	down	yes
Os12g0435200	PREDICTED: zeaxanthin 7,8(7',8')-cleavage dioxygenase, chromoplastic [Oryza sativa Japonica Group]	26.196	25.8626	25.045	7.35404	8.0126	6.78056	3.48142	up	yes
Os07g0569100	Os07g0569166 [Oryza sativa Japonica Group]	8.23561	27.0537	7.8766	63.9852	33.0289	82.15	0.24093	down	yes
Os01g0214600	PREDICTED: GDSL esterase/lipase At5g45910 isoform X2 [Oryza sativa Japonica Group]	2.93357	4.05412	2.94378	0.149619	0.082395	0.255244	20.3824	up	yes
Os06g0223700	PREDICTED: uncharacterized protein LOC4340530 [Oryza sativa Japonica Group]	16.0891	31.8842	15.7383	2.11487	2.78208	2.52522	8.58397	up	yes
Os10g0539700	PREDICTED: uncharacterized protein LOC4349250 [Oryza sativa Japonica Group]	1.0452	2.07657	0	0	0	0	inf	up	yes
Os04g0408600	PREDICTED: uncharacterized protein LOC4335760 [Oryza sativa Japonica Group]	0.886493	1.56649	0.93858	0	0.029352	0	115.548	up	yes
Os01g0695100	hypothetical protein OsI_03371 [Oryza sativa Indica Group]	48.1742	54.0767	51.5398	121.885	108.82	121.085	0.437167	down	yes
Os03g0857750	unknown protein [Oryza sativa Japonica Group]	0	0	0	0	11.8401	10.7823	-inf	down	yes
Os10g0555100	hypothetical protein OsI_34602 [Oryza sativa Indica Group]	2.08782	0.732527	1.07528	8.26769	7.64442	9.09823	0.155761	down	yes
Os01g0389700	PREDICTED: uncharacterized protein LOC4325228 [Oryza sativa Japonica Group]	4.81108	0	4.45173	0	0	0	inf	up	yes
Os10g0465700	putative amylase [Oryza sativa Japonica Group]	12.3109	24.5425	10.1468	3.6546	2.72065	2.76061	5.14458	up	yes
Os03g0797600	PREDICTED: transcription factor UNE12 [Oryza sativa Japonica Group]	12.3731	26.5886	12.7486	4.74407	3.69767	3.44586	4.34994	up	yes
Os02g0776800	PREDICTED: replication protein A 70 kDa DNA-binding subunit A [Oryza sativa Japonica Group]	0.435409	0.877145	0.446937	5.12531	4.52155	4.54135	0.124011	down	yes
Os06g0671300	Os06g0671300, partial [Oryza sativa Japonica Group]	0	0	0.069355	3.65304	1.28168	0.982092	0.0117217	down	yes
Os12g0102350	unnamed protein product [Oryza sativa Japonica Group]	3.76423	0	4.97895	0	0	0	inf	up	yes
Os06g0157000	Os06g0157000 [Oryza sativa Japonica Group]	69.6911	117.904	112.044	26.2601	26.4978	37.7883	3.30924	up	yes
Os07g0601900	PREDICTED: anthocyanidin reductase [Oryza sativa Japonica Group]	0.969842	1.26089	0.769015	0	0.025607	0.026398	57.6819	up	yes
Os12g0583300	PREDICTED: aspartic proteinase nepenthesin-1 [Oryza sativa Japonica Group]	0	4.25963	1.47996	0	0	0	inf	up	yes
Os03g0124500	PREDICTED: uncharacterized protein LOC4331456 [Oryza sativa Japonica Group]	27.903	40.1297	32.3616	9.72399	6.09286	7.09088	4.38255	up	yes
Os04g0587500	Os04g0587500, partial [Oryza sativa Japonica Group]	7.63213	18.8792	9.39922	1.7874	1.47614	1.61902	7.35486	up	yes
Os03g0107700	PREDICTED: cyclin-dependent protein kinase inhibitor EL2 [Oryza sativa Japonica Group]	4.4165	6.52851	0	0	0	0	inf	up	yes
Os06g0561000	PREDICTED: probable inositol oxygenase [Oryza sativa Japonica Group]	1.77311	2.29443	2.82884	0.101067	0.033958	0.105019	28.7297	up	yes
Os04g0611400	PREDICTED: vacuolar-sorting receptor 7 [Oryza sativa Japonica Group]	1.81253	5.01903	2.31994	12.4579	16.1934	11.3429	0.228821	down	yes
Os01g0124200	PREDICTED: Bowman-Birk type bran trypsin inhibitor [Oryza sativa Japonica Group]	2.78715	4.74655	0	0	0	0	inf	up	yes
Os05g0168500	PREDICTED: transmembrane 9 superfamily member 12 [Oryza sativa Japonica Group]	1.20049	0.348573	1.73682	2.13954	14.1455	13.4964	0.110333	down	yes
Os01g0850700	PREDICTED: laccase-7 [Oryza sativa Japonica Group]	1.10191	1.74607	1.26457	0	0	0.0434049	94.7483	up	yes
Os04g0671900	PREDICTED: auxin response factor 12 isoform X3 [Oryza sativa Japonica Group]	8.82315	10.667	9.19872	2.21053	1.62011	2.28303	4.69258	up	yes
Os04g0415600	PREDICTED: copper transporter 6 [Oryza sativa Japonica Group]	0	7.9453	3.01466	0	0	0	inf	up	yes
Os06g0119900	hypothetical protein OsI_21413 [Oryza sativa Indica Group]	0	0	0	3.00466	0	3.26836	-inf	down	yes
Os05g0475600		0	1.89996	3.07278	0	0	0	inf	up	yes
Os03g0387900	expressed protein [Oryza sativa Japonica Group]	30.0574	19.718	31.6424	66.4539	57.4345	65.2709	0.430419	down	yes
Os06g0700000	PREDICTED: subtilisin-like protease SBT2.6 isoform X1 [Oryza sativa Japonica Group]	12.8338	10.2512	13.0473	3.20617	3.19491	2.38611	4.11192	up	yes
Os11g0210600	hypothetical protein OsJ_33337 [Oryza sativa Japonica Group]	79.5497	160.91	97.2411	36.3968	33.1474	29.9437	3.39439	up	yes
Os03g0754500	COBRA-like protein 4 precursor, putative, expressed [Oryza sativa Japonica Group]	3.27267	5.38351	3.72452	0.091662	0.068262	0.242334	30.778	up	yes
Os07g0187900	PREDICTED: protein NUCLEAR FUSION DEFECTIVE 4 [Oryza sativa Japonica Group]	15.6992	17.0098	14.2197	4.06745	3.23358	4.45904	3.99052	up	yes
Os04g0310400	Os04g0310400 [Oryza sativa Japonica Group]	0.969609	0.601889	0.850693	6.53569	5.69448	5.83998	0.134044	down	yes
Os01g0369500	PREDICTED: protein SRC2 [Oryza sativa Japonica Group]	0	0	0.018709	0.781719	0.427478	0.974714	0.00856674	down	yes
Os08g0389700	unknown protein [Oryza sativa Japonica Group]	28.7438	27.3735	30.7563	8.6141	9.22976	9.19877	3.21247	up	yes
Os02g0115700	hypothetical protein OsJ_05114 [Oryza sativa Japonica Group]	287.95	797.132	343.884	134.303	129.737	115.283	3.76714	up	yes
Os01g0652600	putative ketol-acid reductoisomerase precursor [Oryza sativa Japonica Group]	185.635	152.289	174.757	60.685	54.8042	60.4893	2.91332	up	yes
Os10g0136400	Os10g0136400 [Oryza sativa Japonica Group]	7.65072	5.82321	6.29039	17.369	16.1778	18.0571	0.383	down	yes
Os10g0142600		12.7603	9.34816	11.1071	25.3215	23.495	27.7631	0.433738	down	yes
Os09g0417800	PREDICTED: probable WRKY transcription factor 40 [Oryza sativa Japonica Group]	3.44287	9.44682	7.53737	0.175199	0.626264	0.347415	17.78	up	yes
Os03g0238600	PREDICTED: purple acid phosphatase 3 [Oryza sativa Japonica Group]	40.5453	30.918	38.491	11.9759	9.9081	11.0482	3.33881	up	yes
		5.33395	12.626	0	0	0	0	inf	up	yes
Os07g0167700	unknown protein [Oryza sativa Japonica Group]	8.47487	3.66331	4.4892	0.396676	0.086874	0.059633	30.611	up	yes
Os07g0524900	PREDICTED: WAT1-related protein At5g64700 [Oryza sativa Japonica Group]	5.56649	5.05732	4.64845	0.351656	0.455524	0.279854	14.0495	up	yes
Os04g0447800	PREDICTED: glutamate decarboxylase 4 [Oryza sativa Japonica Group]	0.711916	1.52747	0.498577	0	0.02495	0	109.738	up	yes
Os09g0470500	PREDICTED: homeobox-leucine zipper protein HOX4 [Oryza sativa Japonica Group]	44.0206	52.2888	45.5645	16.5438	16.0872	14.1647	3.03177	up	yes
Os09g0465600	PREDICTED: glucose-6-phosphate isomerase 1, chloroplastic [Oryza sativa Japonica Group]	145.16	136.153	134.509	49.1544	46.8868	48.7771	2.87134	up	yes
Os02g0119700	hypothetical protein OsI_05614 [Oryza sativa Indica Group]	0	0	0	2.03293	2.39922	0	-inf	down	yes
Os06g0703300	PREDICTED: uncharacterized protein LOC4341984 [Oryza sativa Japonica Group]	0.990215	0.905141	0.829504	0.0257157	0	0.029278	49.5486	up	yes
Os03g0183800	PREDICTED: protein STRUBBELIG-RECEPTOR FAMILY 7 [Oryza sativa Japonica Group]	9.82217	10.2939	10.7452	1.96846	1.7691	2.3015	5.11028	up	yes
Os02g0121700	PREDICTED: S-(+)-linalool synthase, chloroplastic [Oryza sativa Japonica Group]	0.762576	1.24403	1.31992	0.021325	0.042657	0.044269	30.7298	up	yes
Os11g0592000	PREDICTED: barwin [Oryza sativa Japonica Group]	2.78698	3.64638	1.57514	0.116541	0.058866	0.060684	33.9212	up	yes
Os01g0129500	PREDICTED: uncharacterized protein LOC4325971 isoform X1 [Oryza sativa Japonica Group]	4.07465	6.69807	3.62183	0.33435	0.409261	0.471784	11.8435	up	yes
		0.085755	0.322773	0	6.15095	6.49796	6.43863	0.0214029	down	yes
Os03g0703000	PREDICTED: beta-glucosidase 7 [Oryza sativa Japonica Group]	6.89376	11.0409	8.26093	1.22343	1.10672	0.819692	8.31647	up	yes
Os06g0676700	unknown protein [Oryza sativa Japonica Group]	0.0698142	0.217063	0.0461243	2.17832	1.51662	1.60496	0.0628317	down	yes
Os10g0414800	PREDICTED: myosin-binding protein 1 [Oryza sativa Japonica Group]	0.017047	0.032626	0.057613	0.99625	0.767414	0.603645	0.0453198	down	yes
Os09g0522200	RecName: Full=Dehydration-responsive element-binding protein 1A; Short=Protein DREB1A; AltName: Full=Protein C-repeat-binding factor 3; Short=rCBF3	0.04903	0.185793	0.209727	3.11414	3.52418	2.53277	0.048473	down	yes
Os05g0362300	PREDICTED: uncharacterized protein LOC4338542 [Oryza sativa Japonica Group]	3.50004	0	3.94778	0	0	0	inf	up	yes
Os12g0640600	PREDICTED: carotenoid 9,10(9',10')-cleavage dioxygenase [Oryza sativa Japonica Group]	177.192	196.471	202.766	463.977	398.739	397.08	0.457557	down	yes
Os01g0728300	PREDICTED: cytochrome P450 72A14 [Oryza sativa Japonica Group]	4.91885	7.96645	6.2113	20.4576	15.8554	18.3775	0.349175	down	yes
Os01g0885300	PREDICTED: uncharacterized protein DDB_G0284459 [Oryza sativa Japonica Group]	2.0881	3.7471	3.04431	0.268563	0.209872	0.156527	13.9843	up	yes
Os01g0974200	putative metallothionein [Oryza sativa Japonica Group]	31.4332	54.8408	16.2331	8.61032	3.03201	2.93568	7.03162	up	yes
Os06g0144200	PREDICTED: pectate lyase [Oryza sativa Japonica Group]	0.027222	0	0	0.706958	0.871051	0.353285	0.0140952	down	yes
Os09g0501600	PREDICTED: transcription factor bHLH62 [Oryza sativa Japonica Group]	2.98557	4.31327	3.56786	0.206204	0.042124	0.277279	20.6746	up	yes
Os09g0502100	hypothetical protein OsJ_29909 [Oryza sativa Japonica Group]	0.287491	0.579329	0.678795	0	0.0126113	0.0130881	60.142	up	yes
Os01g0706400	Os01g0706400, partial [Oryza sativa Japonica Group]	15.9033	4.5159	4.41846	28.6319	25.2515	27.4915	0.305225	down	yes
Os04g0398700	PREDICTED: pollen-specific protein C13 [Oryza sativa Japonica Group]	0	0	0.082645	2.50958	1.14902	2.05183	0.0144726	down	yes
Os07g0624700	PREDICTED: UMP-CMP kinase 3 isoform X2 [Oryza sativa Japonica Group]	14.3426	11.0216	15.0965	36.0664	31.4592	36.4188	0.389253	down	yes
Os07g0474600	Os07g0474600, partial [Oryza sativa Japonica Group]	15.2147	18.6549	15.3225	36.6886	37.2959	37.3312	0.441915	down	yes
Os07g0529800	hypothetical protein OsI_26284 [Oryza sativa Indica Group]	1798.67	1445.23	1510.28	535.196	538.99	611.638	2.82009	up	yes
Os06g0717100	PREDICTED: uncharacterized protein LOC4342079 [Oryza sativa Japonica Group]	4.9778	4.05882	7.77325	16.1581	23.561	16.2775	0.300194	down	yes
Os08g0485800	PREDICTED: putative EG45-like domain containing protein 1 [Oryza sativa Japonica Group]	4.0757	8.07523	3.41896	0.164072	0.377588	0.241115	19.8906	up	yes
Os02g0678200;EPlOSAG00000031497	PREDICTED: SPX domain-containing membrane protein Os02g45520 isoform X2 [Oryza sativa Japonica Group]	16.5367	14.4519	16.622	34.1442	31.2937	38.3505	0.458727	down	yes
Os07g0689600	PREDICTED: nicotianamine synthase 3 [Oryza sativa Japonica Group]	2.16117	1.7924	0	0	0	0	inf	up	yes
Os11g0687100	PREDICTED: uncharacterized protein LOC4351146 [Oryza sativa Japonica Group]	1.48561	2.148	1.02235	0.110141	0.074448	0.056712	19.2952	up	yes
Os04g0640500	PREDICTED: uncharacterized aarF domain-containing protein kinase At1g71810, chloroplastic isoform X1 [Oryza sativa Japonica Group]	34.7164	32.178	38.8529	79.8372	74.4527	74.4158	0.462373	down	yes
Os01g0808400	PREDICTED: calcium-dependent protein kinase 34 [Oryza sativa Japonica Group]	0	0	0.023505	0.685004	0.545556	0.440671	0.0140645	down	yes
		0.446455	0.353709	0.528167	2.95834	4.92663	5.35464	0.10033	down	yes
Os05g0498700	PREDICTED: B2 protein [Oryza sativa Japonica Group]	119.951	120.106	133.546	47.1492	42.1995	42.0327	2.84366	up	yes
Os01g0213800	Os01g0213800, partial [Oryza sativa Japonica Group]	0.342222	0.833225	0.541353	0.008651	0.016531	0	68.1757	up	yes
Os09g0556400	RecName: Full=Probable anion transporter 5, chloroplastic; AltName: Full=Phosphate transporter 4;5; Flags: Precursor	12.7198	7.41085	10.9635	28.4974	19.8099	33.4493	0.380325	down	yes
Os08g0517200	PREDICTED: calcium-transporting ATPase 8, plasma membrane-type [Oryza sativa Japonica Group]	14.2635	12.425	16.7247	31.7841	30.1827	33.2139	0.456112	down	yes
Os01g0197700	PREDICTED: cytokinin dehydrogenase 2 [Oryza sativa Japonica Group]	0.97884	1.96542	0.792953	0.040466	0	0	92.3543	up	yes
Os05g0235800	PREDICTED: DNA replication licensing factor MCM6 [Oryza sativa Japonica Group]	0.386381	0.29013	0.409613	0.014602	0	0	74.3819	up	yes
Os01g0719300	PREDICTED: probable sulfate transporter 3.5 [Oryza sativa Japonica Group]	2.10071	3.52478	2.5141	0.091493	0.299895	0.104445	16.416	up	yes
Os05g0426200	PREDICTED: NAC domain-containing protein 78 isoform X1 [Oryza sativa Japonica Group]	128.545	38.4789	102.703	243.102	230.59	246.998	0.374261	down	yes
Os09g0305300	PREDICTED: UPF0481 protein At3g47200 [Oryza sativa Japonica Group]	21.2405	30.6816	19.239	1.57119	5.39505	7.18887	5.02724	up	yes
		7.29399	4.14049	7.78363	0.516417	0.695193	0.705735	10.0233	up	yes
Os12g0116700	PREDICTED: probable WRKY transcription factor 70 [Oryza sativa Japonica Group]	3.21566	4.41101	4.22683	0.389907	0.139143	0.154266	17.347	up	yes
Os03g0389700	PREDICTED: phospho-2-dehydro-3-deoxyheptonate aldolase 1, chloroplastic [Oryza sativa Japonica Group]	12.1564	17.2291	13.4436	2.41628	3.359	3.18894	4.77779	up	yes
Os02g0323600	PREDICTED: obtusifoliol 14-alpha demethylase [Oryza sativa Japonica Group]	0.749113	1.07093	0.860581	0	0.022887	0.023594	57.6714	up	yes
Os10g0154500	Putative protein kinase [Oryza sativa Japonica Group]	2.56773	0	3.1073	0	0	0	inf	up	yes
Os04g0194000	PREDICTED: F-box protein At5g49610 [Oryza sativa Japonica Group]	0	1.91954	2.03182	0	0	0	inf	up	yes
Os05g0312000;EPlOSAG00000007114	PREDICTED: mediator of RNA polymerase II transcription subunit 33A [Oryza sativa Japonica Group]	14.1676	10.3835	11.0814	26.918	26.5585	24.1261	0.459167	down	yes
Os01g0681600	PREDICTED: protein SDE2 homolog [Oryza sativa Japonica Group]	88.4119	97.9062	96.5183	35.4056	32.973	32.8223	2.7948	up	yes
		0.541382	0.292737	0.494903	6.20498	7.80165	8.42306	0.0592528	down	yes
Os02g0102900	PREDICTED: ruBisCO large subunit-binding protein subunit beta, chloroplastic [Oryza sativa Japonica Group]	21.5403	23.0709	23.4173	7.86305	6.69329	6.69818	3.20066	up	yes
EPlOSAG00000016822		0	2.01017	0	41.5578	68.2346	39.7664	0.0134407	down	yes
Os01g0836800	PREDICTED: protein GPR107 [Oryza sativa Japonica Group]	0	3.87291	1.72609	0	0	9e-06	622111	up	yes
Os09g0471800	hypothetical protein OsJ_29717 [Oryza sativa Japonica Group]	0.481904	0.243388	0.28343	2.81212	2.87681	3.73226	0.107069	down	yes
Os12g0124500	PREDICTED: mini zinc finger protein 2 [Oryza sativa Japonica Group]	0	0	0	0	3.34091	2.95778	-inf	down	yes
Os11g0561100	Os11g0561100, partial [Oryza sativa Japonica Group]	0	0.67009	1.04518	0	0	0	inf	up	yes
Os03g0859900	Os03g0859900, partial [Oryza sativa Japonica Group]	1.03096	1.35982	1.15866	0.055862	0.063083	0.043354	21.8698	up	yes
Os04g0409200	Os04g0409200, partial [Oryza sativa Japonica Group]	136.232	120.86	137.613	46.9875	46.6883	48.8428	2.76949	up	yes
Os02g0540700	putative photoperiod responsive protein [Oryza sativa Japonica Group]	0	0	0.38687	8.30986	8.98104	7.76814	0.0154383	down	yes
Os07g0662700	PREDICTED: putative pentatricopeptide repeat-containing protein At5g40405 [Oryza sativa Japonica Group]	0	0	0	0	1.14479	1.47188	-inf	down	yes
Os11g0527000	PREDICTED: uncharacterized protein LOC9266725 [Oryza sativa Japonica Group]	0	0	0	1.2018	2.3748	0	-inf	down	yes
Os01g0730500	PREDICTED: protein CAJ1 [Oryza sativa Japonica Group]	131.989	164.023	142.067	293.004	322.88	349.517	0.45378	down	yes
Os12g0567300	hypothetical protein OsJ_36546 [Oryza sativa Japonica Group]	22.7707	17.2968	20.0852	4.21851	3.50504	6.02195	4.37618	up	yes
Os04g0344100	PREDICTED: (+)-germacrene D synthase isoform X1 [Oryza sativa Japonica Group]	0.925613	0.412681	0.792303	0.020299	0.020438	0.021069	34.4723	up	yes
Os10g0351200	PREDICTED: geraniol 8-hydroxylase [Oryza sativa Japonica Group]	1.0208	0.924623	0.925474	0.025542	0.05397	0.016824	29.8009	up	yes
Os11g0684000	PREDICTED: transcription factor MYB108 [Oryza sativa Japonica Group]	4.28197	5.4814	5.21885	0.553172	0.248739	0.335963	13.1669	up	yes
Os09g0314200		8.97457	8.49392	9.38846	19.1575	17.5938	19.8072	0.474852	down	yes
Os02g0125300	PREDICTED: bax inhibitor 1 [Oryza sativa Japonica Group]	29.5165	26.8216	28.2831	61.5529	56.1972	61.984	0.470813	down	yes
Os07g0107800	PREDICTED: phytosulfokine receptor 2 [Oryza sativa Japonica Group]	0	0.705487	0.608713	0	0	0	inf	up	yes
Os01g0326000	putative peroxidase [Oryza sativa Japonica Group]	0.808533	5.3877	2.16156	0.0309768	0.17097	0.07755	29.903	up	yes
Os11g0652100	PREDICTED: uncharacterized protein LOC4351036 [Oryza sativa Japonica Group]	0.213398	0.333508	0.349173	0	0.008957	0.009719	47.9802	up	yes
Os12g0277650	PREDICTED: ruBisCO large subunit-binding protein subunit alpha, chloroplastic [Oryza sativa Japonica Group]	6.59919	3.18195	12.445	20.8295	19.8706	33.0163	0.30151	down	yes
Os01g0598600	PREDICTED: protein ASPARTIC PROTEASE IN GUARD CELL 2 isoform X1 [Oryza sativa Japonica Group]	0	0	0	1.04597	0	1.20192	-inf	down	yes
Os08g0465800	PREDICTED: glutamate decarboxylase 1 isoform X2 [Oryza sativa Japonica Group]	23.8887	33.8549	28.3022	9.51091	8.79497	9.14102	3.13499	up	yes
Os02g0564200	PREDICTED: NADH dehydrogenase [ubiquinone] 1 beta subcomplex subunit 3-B [Oryza sativa Japonica Group]	1.33127	7.72346	5.43284	0.499016	0.265594	0.272942	13.9632	up	yes
Os03g0666800	hypothetical protein OsI_12914 [Oryza sativa Indica Group]	1.68854	2.50972	0	0	0	0	inf	up	yes
Os01g0602500;Os01g0602400;Os01g0602200	PREDICTED: cytochrome P450 72A15 [Oryza sativa Japonica Group];cytochrome P450 (CYP72C)-like [Oryza sativa Japonica Group]	7.35642	8.94418	8.87626	21.4569	15.9806	17.3114	0.459861	down	yes
Os09g0536200	PREDICTED: uncharacterized protein LOC4347698 [Oryza sativa Japonica Group]	0	0	0	0.77829	0	0.788633	-inf	down	yes
Os01g0890050	hypothetical protein OsI_04738 [Oryza sativa Indica Group]	1.45468	1.00309	0	0	0	0	inf	up	yes
Os04g0611300	PREDICTED: uncharacterized protein LOC4336956 [Oryza sativa Japonica Group]	44.2193	50.2505	31.8557	10.8391	8.97297	10.0024	4.23704	up	yes
Os03g0308800	PREDICTED: protein high chlorophyll fluorescent 107 isoform X1 [Oryza sativa Japonica Group]	21.1125	24.1989	23.31	49.7341	48.2328	49.2114	0.466247	down	yes
Os09g0418500	Os09g0418500, partial [Oryza sativa Japonica Group]	1.65165	4.56797	1.57734	0.185964	0.167219	0.151565	15.4472	up	yes
Os05g0382600	Os05g0382600, partial [Oryza sativa Japonica Group]	5.45972	12.8534	7.22247	0.686808	0.369413	1.06438	12.0417	up	yes
Os04g0370100	PREDICTED: wall-associated receptor kinase 2 [Oryza sativa Japonica Group]	0.389129	0.633516	0.422507	5.26618	2.15883	4.45416	0.121654	down	yes
Os06g0142500	Os06g0142500 [Oryza sativa Japonica Group]	9.44436	6.05696	9.41604	19.4899	17.2329	17.7422	0.457493	down	yes
Os07g0642200	PREDICTED: GDSL esterase/lipase At5g45910 [Oryza sativa Japonica Group]	0.929334	2.18209	0.706342	0	0.03409	0	111.991	up	yes
Os01g0612500	lysophospholipase 2-like [Oryza sativa Japonica Group]	6.33666	3.40279	5.35945	0.13361	0.533861	0.241022	16.6197	up	yes
Os05g0530400	PREDICTED: heat stress transcription factor A-4d [Oryza sativa Japonica Group]	0.369949	2.32789	1.87513	20.7635	7.58433	6.41014	0.131566	down	yes
Os07g0147900	hypothetical protein OsI_24896 [Oryza sativa Indica Group]	18.5325	27.213	21.0994	7.07731	6.05644	6.16111	3.46438	up	yes
Os12g0595500	Os12g0595500 [Oryza sativa Japonica Group]	8.07534	9.25101	6.75546	0.636421	0.825232	0.236783	14.1788	up	yes
Os03g0832200	PREDICTED: calreticulin-like [Oryza sativa Japonica Group]	3.58801	4.94717	3.68263	0.361063	0.195699	0.420602	12.5008	up	yes
Os07g0585000	hypothetical protein OsJ_24910 [Oryza sativa Japonica Group]	3.64571	2.25739	1.98266	26.4951	2.11674	26.8078	0.142292	down	yes
Os12g0292200		1.96158	1.60102	1.75065	4.07114	4.32951	4.63045	0.407736	down	yes
Os02g0703600	putative cytochrome P450 [Oryza sativa Japonica Group]	1.74097	4.12167	1.82072	10.6258	11.7584	9.94115	0.237688	down	yes
Os12g0235800		51.8293	35.5926	53.9738	19.3039	10.4855	17.1391	3.013	up	yes
Os01g0285300	PREDICTED: transcription factor LAF1 [Oryza sativa Japonica Group]	0.657303	0.475685	2.28091	0.014695	0.051607	0.026601	36.7469	up	yes
Os09g0250700	PREDICTED: uncharacterized protein sll1770 isoform X2 [Oryza sativa Japonica Group]	31.4344	19.1825	30.2525	61.2155	55.55	60.6446	0.455833	down	yes
Os02g0232000	PREDICTED: heat stress transcription factor C-2a [Oryza sativa Japonica Group]	0.850082	1.18288	0.849721	0.015603	0.046921	0.032283	30.4058	up	yes
Os12g0589100	hypothetical protein OsJ_36694 [Oryza sativa Japonica Group]	137.995	124.389	134.43	52.6539	39.3691	50.8982	2.77645	up	yes
Os09g0413700	unknown protein [Oryza sativa Japonica Group]	36.9663	26.6269	36.9451	71.7273	70.5036	71.8284	0.469675	down	yes
Os02g0823100	PREDICTED: aquaporin PIP 1-3 [Oryza sativa Japonica Group]	54.5651	70.418	56.2116	21.0983	22.0273	20.6116	2.84284	up	yes
Os07g0694700;Os07g0694600;Os07g0694800	PREDICTED: L-ascorbate peroxidase 2, cytosolic [Oryza sativa Japonica Group];PREDICTED: arogenate dehydratase/prephenate dehydratase 2, chloroplastic [Oryza sativa Japonica Group];PREDICTED: uncharacterized protein LOC4344398 isoform X1 [Oryza sativa Japonica Group]	61.1744	58.7998	52.2891	121.105	119.24	117.751	0.481054	down	yes
Os01g0705000	Os01g0705000 [Oryza sativa Japonica Group]	0	0	0	1.31463	1.83021	0	-inf	down	yes
Os01g0591300	Os01g0591300, partial [Oryza sativa Japonica Group]	8.9935	9.79989	8.42852	20.8074	18.4084	19.9336	0.460223	down	yes
		0.749016	0	0.600138	12.6269	14.0772	13.6393	0.0334417	down	yes
Os07g0561300	PREDICTED: F-box protein At4g05010 [Oryza sativa Japonica Group]	1.2244	0.489444	0.805168	8.27034	4.40522	9.97123	0.11123	down	yes
Os02g0797400	PREDICTED: DNA replication licensing factor MCM5 [Oryza sativa Japonica Group]	0.539601	0.204181	0.45753	0	0	0.017368	69.1681	up	yes
Os09g0466300	Os09g0466300, partial [Oryza sativa Japonica Group]	0.084354	0.035799	0	1.34531	1.37559	1.39085	0.0292219	down	yes
Os09g0436900	PREDICTED: uncharacterized protein LOC4347153 [Oryza sativa Japonica Group]	10.9534	10.684	11.0621	21.5284	21.0541	26.4822	0.473461	down	yes
Os02g0129900	PREDICTED: uncharacterized protein LOC4328186 [Oryza sativa Japonica Group]	24.701	23.732	23.5818	55.1938	39.1518	61.1677	0.463078	down	yes
Os07g0240600	PREDICTED: DIMBOA UDP-glucosyltransferase BX8 isoform X1 [Oryza sativa Japonica Group]	0.963636	1.42752	0	0	0	0	inf	up	yes
Os09g0345500	PREDICTED: uncharacterized protein LOC9270238 [Oryza sativa Japonica Group]	1.34814	3.16779	2.23498	0.065071	0.067082	0	51.0841	up	yes
Os02g0107300	Os02g0107251, partial [Oryza sativa Japonica Group]	0	0	0	0	1.22523	1.40184	-inf	down	yes
BAC19874	ribosomal protein S2 (mitochondrion) [Oryza sativa Indica Group]	0	0	0	0.951336	0	1.34195	-inf	down	yes
Os10g0389500	PREDICTED: uncharacterized protein LOC4348520 isoform X2 [Oryza sativa Japonica Group]	41.1936	34.5574	51.6656	14.1348	13.5631	14.6512	3.00872	up	yes
Os04g0556300	PREDICTED: probable phospholipid hydroperoxide glutathione peroxidase [Oryza sativa Japonica Group]	87.0544	51.52	78.8365	144.901	143.061	197.183	0.448136	down	yes
Os05g0495600	Os05g0495600, partial [Oryza sativa Japonica Group]	5.97917	4.24541	6.01121	13.9567	10.2893	14.2792	0.421433	down	yes
Os02g0695700	unknown protein [Oryza sativa Japonica Group]	0	0	0	0	2.75432	3.38858	-inf	down	yes
Os09g0115500	PREDICTED: CBS domain-containing protein CBSX1, chloroplastic [Oryza sativa Japonica Group]	116.345	119.927	149.465	344.793	191.085	347.11	0.436854	down	yes
EPlOSAG00000014105		13.4614	16.16	13.0669	1.20168	1.25052	1.3923	11.1038	up	yes
		0	6.66655	2.42054	0	0	0	inf	up	yes
CAA33977		4.94833	1.8351	3.74614	9.86097	19.253	12.0178	0.255996	down	yes
Os09g0532700	PREDICTED: uncharacterized protein LOC4347677 isoform X1 [Oryza sativa Japonica Group]	28.1291	13.9587	26.1015	52.4145	48.8517	53.0057	0.442007	down	yes
Os06g0590301;Os06g0590500	PREDICTED: dehydrogenase/reductase SDR family member 12 [Oryza sativa Japonica Group];PREDICTED: syntaxin-125 [Oryza sativa Japonica Group]	12.0878	12.3206	10.6951	26.0156	22.4989	26.3396	0.468958	down	yes
Os02g0788600	Os02g0788600 [Oryza sativa Japonica Group]	0.6505	1.79408	0.874658	0.042379	0.065067	0.041754	22.2469	up	yes
Os02g0131300	PREDICTED: probable ATP synthase 24 kDa subunit, mitochondrial [Oryza sativa Japonica Group]	172.376	132.279	160.511	59.7217	55.59	54.114	2.74555	up	yes
Os04g0615500	PREDICTED: APO protein 1, chloroplastic [Oryza sativa Japonica Group]	26.1788	19.4476	21.2029	45.4971	44.5156	50.8029	0.474587	down	yes
Os03g0157600	Os03g0157600 [Oryza sativa Japonica Group]	2.07076	4.0264	1.98564	0.104687	0.125142	0.096756	24.7495	up	yes
Os02g0165100	PREDICTED: putative serine/threonine-protein kinase isoform X2 [Oryza sativa Japonica Group]	2.25154	1.74067	2.24624	9.51229	9.07464	10.1914	0.216776	down	yes
Os12g0503000	Ureide permease 4, putative, expressed [Oryza sativa Japonica Group]	0.870874	1.23163	0.697471	0	0	0.0410184	68.2614	up	yes
Os04g0109100	PREDICTED: probable L-type lectin-domain containing receptor kinase S.5 [Oryza sativa Japonica Group]	0	0.018629	0	0.247274	0.660433	0.467357	0.0135477	down	yes
Os04g0171800	PREDICTED: tyrosine N-monooxygenase [Oryza sativa Japonica Group]	3.01242	3.82317	2.7051	0.313762	0.395014	0.257192	9.87682	up	yes
Os04g0667800	ubiquitin-conjugating enzyme E2-17 kDa [Zea mays]	252.375	564.956	264.233	111.922	110.707	110.483	3.24685	up	yes
Os05g0476200	PREDICTED: DNA replication licensing factor MCM3 [Oryza sativa Japonica Group]	0.361546	0.41605	0.23672	0	0	0.0169061	59.9969	up	yes
Os01g0826900	Os01g0826900, partial [Oryza sativa Japonica Group]	4.1013	2.63706	4.20451	10.4526	10.7719	11.6657	0.332708	down	yes
Os02g0580900	Os02g0580900, partial [Oryza sativa Japonica Group]	6.58667	6.34656	2.16072	0.496344	0.546431	0.555091	9.44632	up	yes
Os11g0543900	expressed protein [Oryza sativa Japonica Group]	0.737219	0	1.46922	0	0	0	inf	up	yes
Os04g0413900	PREDICTED: translation initiation factor IF-2 [Oryza sativa Japonica Group]	0	1.90589	0.979499	0	0	0	inf	up	yes
Os04g0379900	PREDICTED: stearoyl-[acyl-carrier-protein] 9-desaturase 5, chloroplastic [Oryza sativa Japonica Group]	131.825	139.03	139.664	53.8968	47.1593	54.6807	2.63598	up	yes
Os04g0127500	PREDICTED: putative wall-associated receptor kinase-like 16 [Oryza sativa Japonica Group]	0.281097	0.400169	0.176253	2.63439	2.58351	2.90148	0.105614	down	yes
Os09g0484200		9.60444	44.6385	13.0203	2.43854	3.95351	3.00896	7.1549	up	yes
Os09g0481100	PREDICTED: phosphatidylinositol/phosphatidylcholine transfer protein SFH6 isoform X2 [Oryza sativa Japonica Group]	1.41303	0.0284069	27.2939	0	0.131795	0.0099629	202.708	up	yes
Os02g0790500	Os02g0790500 [Oryza sativa Japonica Group]	15.8149	17.7041	15.3861	35.3479	35.7537	32.0595	0.474066	down	yes
Os03g0741100	PREDICTED: transcription factor BHLH148 [Oryza sativa Japonica Group]	2.38453	2.65746	2.22906	9.83826	11.1122	10.1436	0.23384	down	yes
Os01g0555200	PREDICTED: uncharacterized protein LOC4324561 isoform X1 [Oryza sativa Japonica Group]	10.2639	10.0745	9.2345	2.37405	1.41487	1.62652	5.46084	up	yes
Os10g0111700	POT family protein, expressed [Oryza sativa Japonica Group]	32.3976	26.8028	33.3077	11.3998	11.7739	11.5852	2.66142	up	yes
Os01g0839200	PREDICTED: protein UPSTREAM OF FLC [Oryza sativa Japonica Group]	0.424306	1.21383	0.781611	0	0.030946	0	78.1927	up	yes
Os05g0135700	PREDICTED: S-adenosylmethionine synthase 1 [Oryza sativa Japonica Group]	4.78681	3.48736	3.8553	33.2712	1.7674	50.7617	0.141369	down	yes
Os05g0438600	Os05g0438600, partial [Oryza sativa Japonica Group]	15.3247	11.33	16.1118	4.44938	3.65611	3.99877	3.53317	up	yes
Os01g0631500	PREDICTED: PLASMODESMATA CALLOSE-BINDING PROTEIN 3 isoform X1 [Oryza sativa Japonica Group]	1.03793	3.1339	1.67889	0.026234	0.017152	0.139567	31.9794	up	yes
Os03g0132900	PREDICTED: chitinase 11 [Oryza sativa Japonica Group]	13.5066	12.0319	9.35646	40.6405	20.1751	36.4712	0.358682	down	yes
Os03g0757900	PREDICTED: UDP-glucose 6-dehydrogenase 3 [Oryza sativa Japonica Group]	17.3231	29.4595	17.4399	53.3723	48.6038	48.7621	0.426053	down	yes
Os06g0338200	PREDICTED: primary amine oxidase isoform X1 [Oryza sativa Japonica Group]	0.883286	1.9239	1.18056	0.093236	0.037575	0.077277	19.1638	up	yes
Os01g0159300	PREDICTED: E3 ubiquitin-protein ligase MBR1 [Oryza sativa Japonica Group]	13.7071	8.67648	13.8685	25.1803	26.2788	26.3776	0.465745	down	yes
Os11g0550800		3.64696	1.83614	1.85563	3.34886	10.012	46.7843	0.122017	down	yes
Os04g0668800	PREDICTED: uncharacterized protein At5g50100, mitochondrial [Oryza sativa Japonica Group]	3.76165	4.96826	3.85742	21.5369	18.9746	17.7473	0.216059	down	yes
		7.40165	5.45287	3.4763	0.049896	0.203666	0.524366	20.9927	up	yes
Os01g0247900	PREDICTED: uncharacterized protein LOC4326763 [Oryza sativa Japonica Group]	0.498501	1.33998	1.25777	0.047295	0	0	65.4669	up	yes
Os12g0511900	PREDICTED: putative disease resistance RPP13-like protein 1 [Oryza sativa Japonica Group]	0.51664	0.473784	0	0	0	0	inf	up	yes
Os01g0290600	Os01g0290600 [Oryza sativa Japonica Group]	2.45227	0	0.542911	0	0	0	inf	up	yes
Os01g0515300	hypothetical protein OsJ_01997 [Oryza sativa Japonica Group]	0.769665	0.157889	3.73316	12.2558	9.26775	11.0373	0.143138	down	yes
Os04g0324100	PREDICTED: UDP-glycosyltransferase 85A3 [Oryza sativa Japonica Group]	0	1.37644	0.748153	0	0	0	inf	up	yes
Os07g0100800		0	0.037004	0	8.00888	7.37354	0	0.0024056	down	yes
Os02g0306401	nicotianamine aminotransferase [Oryza sativa Japonica Group]	118.406	79.0895	102.65	224.719	192.087	217.422	0.473246	down	yes
Os04g0668700;EPlOSAG00000016721	PREDICTED: phosphatidylinositol 4-kinase gamma 6 [Oryza sativa Japonica Group]	3.00442	2.28933	168.889	2.46696	2.1941	2.60774	23.9631	up	yes
Os06g0367500	Os06g0367500, partial [Oryza sativa Japonica Group]	1.20483	1.06902	0.763368	0	0	0.042138	72.0777	up	yes
Os01g0346700	PREDICTED: translation initiation factor IF-2 [Oryza sativa Japonica Group]	0	1.88254	1.36058	0	0	0	inf	up	yes
Os05g0181700	PREDICTED: uncharacterized protein LOC9271957 [Oryza sativa Japonica Group]	0.031271	0.244514	0.217155	3.19013	3.60906	2.68559	0.0519717	down	yes
Os02g0575700	PREDICTED: loricrin [Oryza sativa Japonica Group]	3.15028	7.89697	5.66134	15.084	15.6552	16.3208	0.355049	down	yes
Os02g0236000	PREDICTED: aspartate aminotransferase, mitochondrial isoform X2 [Oryza sativa Japonica Group]	20.2838	14.8032	19.5498	3.93078	4.07314	5.92762	3.9218	up	yes
Os02g0740700	PREDICTED: metalloendoproteinase 2-MMP [Oryza sativa Japonica Group]	0	1.20357	1.26627	0	0	0	inf	up	yes
Os03g0278200	PREDICTED: trifunctional UDP-glucose 4,6-dehydratase/UDP-4-keto-6-deoxy-D-glucose 3,5-epimerase/UDP-4-keto-L-rhamnose-reductase RHM1 isoform X3 [Oryza sativa Japonica Group]	10.475	11.9942	14.1485	26.8885	22.7211	27.4389	0.475256	down	yes
Os03g0267100	Os03g0267100 [Oryza sativa Japonica Group]	0	0	0	0	0.434111	0.268974	-inf	down	yes
Os12g0130900	Os12g0130900, partial [Oryza sativa Japonica Group]	0	0	0	1.08964	1.57134	0	-inf	down	yes
Os01g0746700	PREDICTED: mannan endo-1,4-beta-mannosidase 2 [Oryza sativa Japonica Group]	2.07908	2.63917	1.98153	0.234441	0.114999	0.112345	14.5084	up	yes
Os07g0152500		0	2.52608	4.16991	0	0	0	inf	up	yes
Os05g0439100	unknown protein [Oryza sativa Japonica Group]	2.6856	0	2.59835	0	0	0	inf	up	yes
Os03g0288000	PREDICTED: metallothionein-like protein 1B [Oryza brachyantha]	0.169275	1.64849	18.4641	0.0453101	0.17132	0.00980621	89.57	up	yes
Os11g0567800	PREDICTED: probable LRR receptor-like serine/threonine-protein kinase At1g34110 isoform X2 [Oryza sativa Japonica Group]	0.308461	0.093607	0.142093	1.63893	1.80561	2.50066	0.0915295	down	yes
Os03g0773300	PREDICTED: probable LRR receptor-like serine/threonine-protein kinase At2g16250 [Oryza sativa Japonica Group]	0.960149	1.40294	0.671397	5.44448	7.02556	4.37626	0.180128	down	yes
Os08g0174800	Os08g0174800 [Oryza sativa Japonica Group]	20.8224	13.7503	21.4671	43.3661	32.1736	41.5612	0.47856	down	yes
Os03g0165266	Os03g0165266 [Oryza sativa Japonica Group]	0.303652	0.284869	0.577449	0	0.013607	0	85.689	up	yes
Os09g0462000	hypothetical protein OsJ_29652 [Oryza sativa Japonica Group]	0	0	0	0.882893	0.697225	0	-inf	down	yes
Os01g0623500	PREDICTED: peroxisomal biogenesis factor 6 [Oryza sativa Japonica Group]	3.76252	4.80458	5.56023	12.8462	11.3779	12.0653	0.389297	down	yes
Os04g0303100	PREDICTED: G-type lectin S-receptor-like serine/threonine-protein kinase SD2-5 [Oryza sativa Japonica Group]	0	0.428129	0.838481	0	0	0	inf	up	yes
Os01g0965900	PREDICTED: uncharacterized protein LOC4324469 isoform X1 [Oryza sativa Japonica Group]	5.91044	8.95904	6.13723	23.8584	29.2648	20.8396	0.284018	down	yes
Os11g0654800	PREDICTED: putative disease resistance protein At1g58400 [Oryza sativa Japonica Group]	1.32462	1.81536	1.72974	0.113044	0.068436	0.175405	13.6451	up	yes
Os03g0332900	PREDICTED: probable inactive receptor kinase At5g58300 [Oryza sativa Japonica Group]	5.83534	4.67618	6.53022	0.699062	0.820828	0.669515	7.78373	up	yes
Os02g0315400		4.24949	0	8.84424	0	0.030598	0	427.928	up	yes
Os08g0384500	Os08g0384500, partial [Oryza sativa Japonica Group]	8.22432	7.83514	7.76747	15.2804	15.8322	17.0224	0.495002	down	yes
Os07g0178800	PREDICTED: low molecular mass early light-inducible protein HV60, chloroplastic [Oryza sativa Japonica Group]	6.7581	10.0172	9.83654	30.5165	31.725	27.4376	0.296745	down	yes
Os03g0836300	PREDICTED: uncharacterized protein LOC4334704 [Oryza sativa Japonica Group]	0	0	0	1.33023	0	1.09577	-inf	down	yes
Os06g0151900	Os06g0151900, partial [Oryza sativa Japonica Group]	34.9731	35.1705	42.2086	14.9005	13.3891	14.5741	2.62115	up	yes
Os06g0126500	BAG domain containing protein-like [Oryza sativa Japonica Group]	3.05029	3.25579	2.59928	0.241875	0.244098	0.262582	11.8967	up	yes
Os02g0158500	PREDICTED: protein IRX15-LIKE [Oryza sativa Japonica Group]	0	0	0.08711	1.29269	1.40732	1.7973	0.0193693	down	yes
Os04g0623066	PREDICTED: uncharacterized protein LOC107278759 [Oryza sativa Japonica Group]	13.7412	9.61023	11.9919	24.4138	22.4237	24.9781	0.492141	down	yes
Os03g0305800	PREDICTED: probable glycosyltransferase 4 [Oryza sativa Japonica Group]	0.698652	1.58473	0.482649	0	0.035805	0	77.2527	up	yes
Os11g0118300	Os11g0118300, partial [Oryza sativa Japonica Group]	0.156331	0.361186	0.111006	4.50431	5.25349	0.428031	0.0617056	down	yes
Os06g0671600	unknown protein [Oryza sativa Japonica Group]	0.077637	0.071073	0	1.2867	1.45076	1.70266	0.0334924	down	yes
Os09g0110500	Os09g0110500, partial [Oryza sativa Japonica Group]	0	0	0	0	0.667641	1.45071	-inf	down	yes
Os06g0159600	unknown protein [Oryza sativa Japonica Group]	12.5624	16.9401	13.5838	4.10855	3.75172	3.97284	3.64116	up	yes
Os01g0728150	Os01g0728150 [Oryza sativa Japonica Group]	2.45875	2.21432	3.17346	0.171236	0.060494	0.124725	22.0127	up	yes
Os06g0689600	PREDICTED: putative cysteine-rich receptor-like protein kinase 23 isoform X4 [Oryza sativa Japonica Group]	5.49696	3.08923	4.65217	11.6068	10.6546	11.3498	0.393866	down	yes
Os10g0101200	PREDICTED: serine carboxypeptidase-like 2 [Oryza sativa Japonica Group]	13.8675	29.548	17.6632	48.1361	49.5964	45.9033	0.425233	down	yes
Os06g0714800	PREDICTED: uncharacterized protein LOC4342065 [Oryza sativa Japonica Group]	2.39144	50.5154	47.3164	0.474381	4.20746	1.90073	15.2255	up	yes
Os06g0246000	PREDICTED: uncharacterized protein LOC4340639 [Oryza sativa Japonica Group]	73.3295	143.952	86.9231	30.0015	30.0118	35.1724	3.1959	up	yes
Os08g0428200	Os08g0428200, partial [Oryza sativa Japonica Group]	0	0	0	0	2.60905	4.25067	-inf	down	yes
Os07g0259700	PREDICTED: BTB/POZ domain-containing protein At2g13690 [Oryza sativa Japonica Group]	25.1705	6.40221	18.2384	4.02218	2.96182	3.49081	4.75532	up	yes
Os06g0567950	PREDICTED: L-ascorbate oxidase isoform X1 [Oryza sativa Japonica Group]	2.19758	3.78818	6.79025	0	0	0.188458	67.7923	up	yes
Os05g0181650	Os05g0181650 [Oryza sativa Japonica Group]	0.118693	0.116121	0.288395	3.00843	3.33903	1.65262	0.0654005	down	yes
Os08g0509200	PREDICTED: beta-glucosidase 27 [Oryza sativa Japonica Group]	4.44121	10.0421	5.64559	1.03949	0.847411	0.816337	7.44624	up	yes
Os03g0793000	PREDICTED: uncharacterized protein LOC4334394 isoform X1 [Oryza sativa Japonica Group]	0	0	0	1.43528	0	1.1856	-inf	down	yes
Os03g0823800	PREDICTED: nucleobase-ascorbate transporter 6 [Oryza sativa Japonica Group]	0.44826	0.308227	0.579587	0	0.0215484	0	62.0033	up	yes
Os04g0527400	PREDICTED: uncharacterized protein LOC4336460 [Oryza sativa Japonica Group]	9.46051	9.30562	9.55482	21.2838	18.1929	20.9954	0.468331	down	yes
Os04g0456700	PREDICTED: uncharacterized protein LOC4336027 [Oryza sativa Japonica Group]	50.6045	86.6663	62.8892	20.9019	2.59645	16.0285	5.0639	up	yes
Os04g0558900	PREDICTED: subtilisin-like protease SBT1.8 [Oryza sativa Japonica Group]	0.35929	0	0.5667	0	0	0	inf	up	yes
Os03g0808300	Os03g0808350, partial [Oryza sativa Japonica Group]	10.416	145.822	12.1756	7.41458	5.30518	7.40186	8.36976	up	yes
Os05g0386800	RecName: Full=COBRA-like protein 3; AltName: Full=Protein BRITTLE CULM1-like 4; Flags: Precursor	10.1996	10.3206	11.4725	2.49858	1.90716	1.86375	5.10291	up	yes
Os06g0633800	PREDICTED: sodium-coupled neutral amino acid transporter 2 [Oryza sativa Japonica Group]	1321.82	927.444	1170.2	430.767	410.442	460.413	2.62708	up	yes
BAC19854	hypothetical protein OrsaiPp03 (mitochondrion) [Oryza sativa Indica Group]	1.41788	0	3.23346	0	0	0	inf	up	yes
Os06g0561800	PREDICTED: LOW QUALITY PROTEIN: ABC transporter C family member 8 [Oryza sativa Japonica Group]	1.4637	2.2336	1.30381	0.148802	0.165472	0.141882	10.9636	up	yes
Os06g0612800	stress-associated protein 8 [Oryza sativa Indica Group]	395.089	294.775	314.983	124.161	98.8378	148.875	2.70212	up	yes
Os02g0557000	PREDICTED: tubulin-folding cofactor C [Oryza sativa Japonica Group]	0	0.937886	0.985099	0	0	0	inf	up	yes
Os05g0501400	PREDICTED: receptor-like serine/threonine-protein kinase SD1-8 isoform X1 [Oryza sativa Japonica Group]	2.80203	5.05807	2.8796	0.305878	0.508181	0.278959	9.82572	up	yes
Os02g0693000	hypothetical protein OsI_08543 [Oryza sativa Indica Group]	0	0	0	0.911926	0.967716	0	-inf	down	yes
Os07g0627000	PREDICTED: 4-alpha-glucanotransferase DPE1, chloroplastic/amyloplastic [Oryza sativa Japonica Group]	11.5387	12.0342	12.009	3.128	2.41974	2.08602	4.66113	up	yes
Os09g0571200	PREDICTED: protein SRC2 [Oryza sativa Japonica Group]	0.817939	1.71974	0	0	0	0	inf	up	yes
Os06g0234200	PREDICTED: rac-like GTP-binding protein 4 [Oryza sativa Japonica Group]	2.37366	2.23932	3.81309	0.269128	0.186189	0.354798	10.4011	up	yes
Os12g0472800	PREDICTED: MAPK-interacting and spindle-stabilizing protein-like [Oryza sativa Japonica Group]	0.693355	0.618059	0.53383	0	0	0.030159	61.1839	up	yes
Os07g0680700	hypothetical protein OsI_27352 [Oryza sativa Indica Group]	0	0	0	0	1.18616	1.86427	-inf	down	yes
Os02g0595100	Os02g0595100, partial [Oryza sativa Japonica Group]	35.2723	21.4374	34.9439	61.738	58.1862	67.1259	0.489995	down	yes
Os07g0119300	PREDICTED: uncharacterized protein LOC4342269 [Oryza sativa Japonica Group]	22.3328	73.9429	20.3134	8.13432	10.3606	8.87536	4.2597	up	yes
Os03g0726500	PREDICTED: uncharacterized protein LOC4333970 [Oryza sativa Japonica Group]	15.8541	8.38609	14.0373	27.2404	24.1699	33.9802	0.448264	down	yes
Os09g0533900	hypothetical protein OsJ_30126 [Oryza sativa Japonica Group]	5.78559	5.21382	6.244	0.804721	0.804005	0.719025	7.40776	up	yes
Os02g0164900	PREDICTED: auxin response factor 6 [Oryza sativa Japonica Group]	17.7238	17.9145	17.1307	5.87619	6.64876	7.19565	2.67583	up	yes
Os08g0412200	PREDICTED: MKI67 FHA domain-interacting nucleolar phosphoprotein [Oryza sativa Japonica Group]	90.9231	151.186	102.597	41.1148	41.9332	39.7999	2.80596	up	yes
Os03g0125300	PREDICTED: PIN2/TERF1-interacting telomerase inhibitor 1 [Oryza sativa Japonica Group]	103.322	146.551	114.246	48.4584	42.7772	44.3094	2.68633	up	yes
Os05g0112000	PREDICTED: E3 ubiquitin-protein ligase XB3 [Oryza sativa Japonica Group]	20.5455	31.2304	22.4837	7.49179	8.02959	8.75486	3.05894	up	yes
Os08g0230300	PREDICTED: F-box/kelch-repeat protein At1g51550 isoform X1 [Oryza sativa Japonica Group]	9.62973	10.0832	20.622	4.4422	2.98738	1.29333	4.62402	up	yes
Os01g0841700	PREDICTED: elicitor-responsive protein 1 [Oryza sativa Japonica Group]	0.579892	1.71891	1.01015	9.71098	10.0908	8.39746	0.117342	down	yes
Os04g0118500	PREDICTED: peptidyl-prolyl cis-trans isomerase Pin1 [Oryza sativa Japonica Group]	0.445227	0.140944	0.215567	10.301	10.4343	0.195657	0.038304	down	yes
Os09g0482000;Os09g0482100	heat shock protein 90 [Oryza sativa Japonica Group];PREDICTED: plant UBX domain-containing protein 10 [Oryza sativa Japonica Group]	21.9683	160.602	28.2171	13.4864	13.7003	11.8713	5.39678	up	yes
Os07g0160600	PREDICTED: fasciclin-like arabinogalactan protein 15 [Oryza sativa Japonica Group]	1.77563	2.4856	2.32444	0.16633	0.206225	0.173032	12.0708	up	yes
Os09g0421600	Os09g0421600, partial [Oryza sativa Japonica Group]	0.662967	1.72329	1.01287	0.061916	0.044463	0.056456	20.8747	up	yes
Os12g0507000	Os12g0507000 [Oryza sativa Japonica Group]	17.6682	12.9729	18.0427	33.7132	29.9364	36.5535	0.485852	down	yes
Os01g0323000	hypothetical protein OsI_01645 [Oryza sativa Indica Group]	1.44188	0.866855	1.5212	0.124705	0.057955	0.059878	15.7911	up	yes
Os12g0135051	PREDICTED: phosphoglycerate mutase-like protein 4 [Oryza sativa Japonica Group]	2.58393	2.65182	1.73287	0.188581	0.089428	0.098814	18.4931	up	yes
Os01g0168800	PREDICTED: uncharacterized protein Mb2734 [Oryza sativa Japonica Group]	0.575861	1.19827	0.632594	0.034518	0	0.03434	34.952	up	yes
Os03g0439700	PREDICTED: uncharacterized protein LOC4333209 [Oryza sativa Japonica Group]	15.719	10.8498	14.4285	32.3874	34.5993	29.4921	0.424936	down	yes
Os09g0298266	hypothetical protein OsI_30783 [Oryza sativa Indica Group]	6.57029	5.12315	7.30987	0.477728	0.594434	0.781766	10.2503	up	yes
Os02g0654300	PREDICTED: serine/threonine-protein kinase D6PK [Oryza sativa Japonica Group]	0.346441	0.38877	0.220138	0	0.016816	0	56.8119	up	yes
Os02g0771700	PREDICTED: glucan endo-1,3-beta-glucosidase 12 [Oryza sativa Japonica Group]	0.915601	1.80918	1.18899	0	0.072905	0.046708	32.7203	up	yes
Os03g0213100	PREDICTED: protein transport protein Sec61 subunit alpha [Oryza sativa Japonica Group]	71.9131	45.9453	68.7371	108.234	128.042	148.521	0.484919	down	yes
Os05g0584300	PREDICTED: uncharacterized protein LOC4339746 [Oryza sativa Japonica Group]	1.3864	0	0.763207	0	0	0	inf	up	yes
Os09g0283600	PREDICTED: probable E3 ubiquitin-protein ligase ARI9 [Oryza sativa Japonica Group]	1.95734	1.30103	1.20799	0.031207	0.125682	0.032391	23.5966	up	yes
Os05g0197300	hypothetical protein OsI_18788 [Oryza sativa Indica Group]	0.556472	0.875277	0.471865	4.13548	4.10914	4.80518	0.145873	down	yes
Os01g0104900	PREDICTED: omega-hydroxypalmitate O-feruloyl transferase [Oryza sativa Japonica Group]	0.871192	1.23349	0.728949	0.0459799	0.0425945	0.0580659	19.3237	up	yes
Os12g0165700	PREDICTED: probable mediator of RNA polymerase II transcription subunit 26c [Oryza sativa Japonica Group]	39.573	65.339	41.6333	19.8858	16.2385	17.4748	2.7341	up	yes
Os12g0640900;EPlOSAG00000006565;EPlOSAG00000004555	PREDICTED: microtubule-associated protein 70-1 [Oryza sativa Japonica Group]	5.45001	6.83806	4.88561	0.975658	0.84744	0.661056	6.91329	up	yes
Os01g0708900	PREDICTED: mitochondrial substrate carrier family protein B [Oryza sativa Japonica Group]	33.1286	22.4007	34.3841	62.6376	59.4901	61.5942	0.489399	down	yes
Os01g0721300	NBS-LRR-like protein [Oryza sativa Japonica Group]	0	0	0	0	0.593931	0.508279	-inf	down	yes
Os07g0634400	PREDICTED: uncharacterized protein LOC4344018 [Oryza sativa Japonica Group]	1.96279	2.93963	2.64973	0.191872	0.154549	0.16928	14.6444	up	yes
Os05g0585400	PREDICTED: probable protein ABIL4 [Oryza sativa Japonica Group]	1.14542	1.27866	1.99028	0.062695	0.071289	0	32.9469	up	yes
Os03g0844900	putative ribosomal S1 protein (with alternative splicing) [Oryza sativa Japonica Group]	13.5877	9.6609	12.0227	26.4941	22.2072	26.3206	0.470147	down	yes
Os02g0260900	Os02g0260900 [Oryza sativa Japonica Group]	0	1.23665	1.57094	0	0	0	inf	up	yes
Os01g0775400	PREDICTED: cytokinin dehydrogenase 5 isoform X1 [Oryza sativa Japonica Group]	1.01569	1.42197	0.790868	0.087721	0.045295	0.052235	17.4279	up	yes
Os01g0939300	PREDICTED: mediator of DNA damage checkpoint protein 1 [Oryza sativa Japonica Group]	0.370734	0.631093	0.558976	0.027127	0	0	57.5369	up	yes
Os03g0844301	Os03g0844301 [Oryza sativa Japonica Group]	1.56418	0	1.76587	0	0	0	inf	up	yes
Os01g0314800	PREDICTED: late embryogenesis abundant protein Lea5-D [Oryza sativa Japonica Group]	1.13592	0.429695	1.11729	5.37273	2.61359	26.734	0.0772719	down	yes
Os08g0562600	PREDICTED: pro-resilin [Oryza sativa Japonica Group]	14.9713	39.4064	15.8106	70.1556	61.0019	52.8638	0.381414	down	yes
Os05g0382900	PREDICTED: annexin D3 [Oryza sativa Japonica Group]	7.26957	13.8094	7.15188	1.48163	1.34654	1.36804	6.7277	up	yes
Os06g0632200	PREDICTED: tryptophan synthase beta chain 2 isoform X3 [Oryza sativa Japonica Group]	5.52316	11.7442	6.33828	1.03311	1.47156	0.931897	6.86896	up	yes
Os12g0454800	hypothetical protein OsI_38233 [Oryza sativa Indica Group]	1.25872	1.78647	1.38583	0.099862	0.151917	0.149161	11.0516	up	yes
EPlOSAG00000024967;EPlOSAG00000043233		0	6.18251	4.73334	0	0	0	inf	up	yes
Os10g0580800;Os10g0580700	PREDICTED: receptor-interacting serine/threonine-protein kinase 4 [Oryza sativa Japonica Group]	43.6114	41.4689	8.15544	7.34788	9.43222	5.22437	4.23713	up	yes
Os06g0677800	PREDICTED: auxin response factor 17 [Oryza sativa Japonica Group]	13.9754	13.4866	13.7798	5.4562	4.75413	4.08192	2.88561	up	yes
Os08g0498400	PREDICTED: tricin synthase 2 [Oryza sativa Japonica Group]	6.09557	9.92161	5.85179	0.774086	0.737246	1.25875	7.89472	up	yes
Os11g0621500	PREDICTED: protein ELF4-LIKE 4 isoform X1 [Oryza sativa Japonica Group]	22.6091	19.6243	18.8071	7.47116	6.92639	8.54305	2.6608	up	yes
Os01g0778800;EPlOSAG00000016570	PREDICTED: zinc-metallopeptidase, peroxisomal [Oryza sativa Japonica Group];hypothetical protein OsI_03962 [Oryza sativa Indica Group]	13.2699	7.93275	14.4669	26.5334	23.3071	22.9023	0.490351	down	yes
Os04g0665400	PREDICTED: cell division protein FtsZ homolog 1, chloroplastic [Oryza sativa Japonica Group]	18.3621	21.9293	22.1228	7.00247	6.69768	4.85672	3.36339	up	yes
Os02g0181300	RecName: Full=WRKY transcription factor WRKY71; Short=OsWRKY71	3.15304	3.16844	3.47017	12.1989	13.3404	10.5155	0.271577	down	yes
Os12g0428000	Os12g0428000, partial [Oryza sativa Japonica Group]	0.620637	0.503988	0.587208	0	0	0.032548	52.5941	up	yes
Os01g0256600	hypothetical protein OsJ_01153 [Oryza sativa Japonica Group]	18.9102	16.8487	0.884115	0.9719	0.271875	0.657435	19.2736	up	yes
Os07g0168800	PREDICTED: zinc finger A20 and AN1 domain-containing stress-associated protein 9 isoform X1 [Oryza sativa Japonica Group]	46.5305	5.4429	45.8442	5.08165	2.58071	5.92311	7.20016	up	yes
Os08g0438600	PREDICTED: probable arabinosyltransferase ARAD1 isoform X1 [Oryza sativa Japonica Group]	9.47288	14.4307	7.30865	2.21613	2.28595	2.46613	4.47923	up	yes
Os07g0604400	PREDICTED: COBRA-like protein 6 [Oryza sativa Japonica Group]	0.71719	0.899435	0.525858	0.045887	0	0	46.6904	up	yes
Os07g0474700	Os07g0474700, partial [Oryza sativa Japonica Group]	16.1464	11.438	12.579	25.209	25.6245	29.8138	0.498013	down	yes
Os02g0742000	Os02g0742000, partial [Oryza sativa Japonica Group]	16.203	11.9118	17.3052	47.099	42.0117	17.471	0.426151	down	yes
Os03g0363850	RNA recognition motif family protein, expressed [Oryza sativa Japonica Group]	0.010319	0.007243	0.002316	0	2.5556	0.619578	0.00626043	down	yes
Os06g0680500	Os06g0680500, partial [Oryza sativa Japonica Group]	8.34296	4.66615	7.80692	1.19074	1.32389	1.65058	4.9976	up	yes
Os05g0587300	Os05g0587300 [Oryza sativa Japonica Group]	2.11698	1.92262	2.2847	0.080529	0	0.174142	24.8332	up	yes
Os02g0301100	PREDICTED: bidirectional sugar transporter SWEET4 [Oryza sativa Japonica Group]	30.3331	53.0649	38.4508	16.2441	14.8472	13.5118	2.73185	up	yes
Os12g0597500	PREDICTED: probable ureidoglycolate hydrolase [Oryza sativa Japonica Group]	64.447	76.8512	73.516	29.2945	26.7843	27.7148	2.56361	up	yes
Os10g0426300	Os10g0426300, partial [Oryza sativa Japonica Group]	2.52386	2.06509	2.14356	0.094951	0.068172	0.263161	15.7935	up	yes
Os02g0299300	PREDICTED: putative aminoacrylate hydrolase RutD [Oryza sativa Japonica Group]	15.0039	12.784	15.3039	29.9191	28.3324	30.0424	0.488049	down	yes
Os02g0799000	PREDICTED: probable protein phosphatase 2C 27 [Oryza sativa Japonica Group]	15.8454	9.8478	31.161	59.2254	50.6611	31.9337	0.40089	down	yes
Os08g0160500	cellulose synthase-1-like protein [Oryza sativa Japonica Group]	1.60393	0.891704	1.61202	0.169138	0.120692	0.124387	9.91665	up	yes
Os07g0472300	hypothetical protein OsJ_24202 [Oryza sativa Japonica Group]	1.01017	0.532987	0.867342	0.057865	0.049985	0.042769	16.004	up	yes
Os02g0157000		0.298692	0.248403	0.097657	6.44764	3.39994	2.45828	0.0523939	down	yes
EPlOSAG00000019832;EPlOSAG00000008539	hypothetical protein DCAR_032037 [Daucus carota subsp. sativus]	15.8444	35.0526	32.0972	52.2329	139.308	66.6579	0.321435	down	yes
Os02g0465900	PREDICTED: putative glutathione-specific gamma-glutamylcyclotransferase 2 [Oryza sativa Japonica Group]	121.053	88.563	112.105	46.0992	35.9231	42.9432	2.57448	up	yes
Os07g0471300	RecName: Full=Protein argonaute 18; Short=OsAGO18	1.28597	1.19388	1.88127	6.2991	6.14336	5.95628	0.237034	down	yes
Os07g0290500	hypothetical protein OsI_25668 [Oryza sativa Indica Group]	3.00447	3.83253	1.60122	0.132867	0.089618	0.190796	20.4177	up	yes
Os01g0847700	Os01g0847700, partial [Oryza sativa Japonica Group]	5.84811	6.85781	5.68463	16.5855	17.8644	19.3041	0.342124	down	yes
Os03g0741400	PREDICTED: protein WRKY1 [Oryza sativa Japonica Group]	38.1968	37.0711	41.9268	15.6266	14.8891	16.1108	2.51348	up	yes
Os10g0542900	PREDICTED: chitinase 8 [Oryza sativa Japonica Group]	13.6051	18.597	11.4069	38.381	38.1661	29.8228	0.409975	down	yes
Os08g0564300	MDR-like ABC transporter [Oryza sativa Japonica Group]	1.00265	2.37174	0.509664	0.152731	0.0354814	0.10409	13.2878	up	yes
Os11g0202300	Os11g0202500 [Oryza sativa Japonica Group]	16.2638	12.9531	13.5739	4.11307	3.52797	3.98168	3.68164	up	yes
Os02g0747500	PREDICTED: HVA22-like protein a [Oryza sativa Japonica Group]	6.37508	5.30203	5.84276	0.34624	0.656451	0.686169	10.3738	up	yes
Os03g0113500	PREDICTED: trihelix transcription factor GTL1 [Oryza sativa Japonica Group]	0.576244	0.340294	0.560001	0.006554	0.039549	0.027165	20.1526	up	yes
Os02g0161000	PREDICTED: CBL-interacting protein kinase 26 [Oryza sativa Japonica Group]	12.9748	0.140439	12.8142	0.240688	0	0	107.731	up	yes
		0.847911	0.318182	0.763951	5.69574	3.65797	5.69329	0.128268	down	yes
Os04g0678800;Os04g0678700	PREDICTED: probable N-acetylglucosaminyl-phosphatidylinositol de-N-acetylase [Oryza sativa Japonica Group];PREDICTED: protochlorophyllide reductase A, chloroplastic [Oryza sativa Japonica Group]	129.988	164.474	131.754	59.534	54.8093	51.7613	2.56595	up	yes
Os10g0155500	PREDICTED: aldose 1-epimerase [Oryza sativa Japonica Group]	15.1835	19.5196	14.1176	3.81115	3.18265	3.47133	4.66509	up	yes
Os09g0426000	PREDICTED: WAT1-related protein At4g28040 isoform X1 [Oryza sativa Japonica Group]	6.61338	4.03975	5.05706	0.421403	0.466648	0.862297	8.97547	up	yes
Os07g0194100	PREDICTED: SNF1-related protein kinase catalytic subunit alpha KIN11 [Oryza sativa Japonica Group]	3.28103	3.84101	3.07523	0.25662	0.316271	0.505121	9.45933	up	yes
Os03g0580200	Os03g0580200, partial [Oryza sativa Japonica Group]	4.63819	5.51218	1.676	15.9233	16.2698	14.949	0.250866	down	yes
Os10g0554200	PREDICTED: protein NRT1/ PTR FAMILY 6.3 [Oryza sativa Japonica Group]	6.50205	8.7612	4.4177	1.23364	1.15468	0.750652	6.26987	up	yes
Os04g0629700	PREDICTED: kinesin-5 isoform X2 [Oryza sativa Japonica Group]	2.1324	1.4978	2.3272	0.253564	0.213075	0.131478	9.96025	up	yes
Os03g0143800	PREDICTED: protein PIR [Oryza sativa Japonica Group]	19.461	11.9654	19.7552	6.54867	5.92658	6.51329	2.69539	up	yes
Os11g0673900		5.37683	5.76175	5.50578	0.778504	0.00441968	0.252289	16.0782	up	yes
Os07g0575800	PREDICTED: pheophytinase, chloroplastic [Oryza sativa Japonica Group]	20.4823	14.4559	18.0478	36.1943	31.7471	38.4996	0.497797	down	yes
Os02g0190500	PREDICTED: protein STRUBBELIG-RECEPTOR FAMILY 8 [Oryza sativa Japonica Group]	1.10425	1.27035	1.24569	0.094338	0.074952	0.146257	11.473	up	yes
Os06g0229200	PREDICTED: beta-1,3-galactosyltransferase 15 [Oryza sativa Japonica Group]	7.61461	5.93845	8.02004	15.8976	11.8183	18.8065	0.463714	down	yes
Os07g0169600	putative iron deficiency protein Ids3 [Oryza sativa Japonica Group]	6.62354	13.0988	7.39741	1.46547	1.16117	1.06927	7.33776	up	yes
		0.726467	1.22866	1.0033	6.77818	7.46424	7.98505	0.133098	down	yes
Os07g0185200	Os07g0185200, partial [Oryza sativa Japonica Group]	54.1072	56.8661	56.9259	24.1329	20.6159	23.6911	2.45324	up	yes
Os07g0249700	RecName: Full=IAA-amino acid hydrolase ILR1-like 7; Flags: Precursor	7.8704	9.57531	11.4904	18.7173	21.9975	18.6832	0.487157	down	yes
Os06g0191300	Os06g0191300, partial [Oryza sativa Japonica Group]	0.0245383	0.0643156	0	1.63524	10.9175	0	0.00707842	down	yes
Os03g0693800	PREDICTED: putative germin-like protein 3-4 [Oryza sativa Japonica Group]	1.13051	6.94983	2.5666	0.238605	0.220166	0.097364	19.1445	up	yes
Os08g0470700	Os08g0470700 [Oryza sativa Japonica Group]	2.19821	4.68003	3.38261	0.231877	0.294158	0.234644	13.4891	up	yes
Os02g0828500	PREDICTED: uncharacterized protein LOC4331231 [Oryza sativa Japonica Group]	1.5107	5.40929	2.48674	0.406952	0.1527	0.06284	15.1114	up	yes
Os07g0534700	PREDICTED: cysteine-rich receptor-like protein kinase 25 isoform X2 [Oryza sativa Japonica Group]	7.22708	10.1674	6.76027	17.9566	19.0403	17.9593	0.439527	down	yes
Os08g0492000	PREDICTED: oligopeptide transporter 5 [Oryza sativa Japonica Group]	1.04392	2.29874	1.84214	0.217353	0.143179	0.095009	11.3816	up	yes
Os07g0418700	PREDICTED: protein TsetseEP [Oryza sativa Japonica Group]	0.206604	1.30048	0.93849	0	0.0402	0	60.8351	up	yes
Os05g0304100	Os05g0304100, partial [Oryza sativa Japonica Group]	0.74897	0.024983	0.903654	14.5204	0.301353	13.5751	0.0590773	down	yes
Os01g0925100	Os01g0925100 [Oryza sativa Japonica Group]	5.09664	8.05834	4.44183	12.6705	12.8911	13.6509	0.448756	down	yes
Os09g0426500	PREDICTED: WAT1-related protein At4g30420 [Oryza sativa Japonica Group]	1.21795	0.946906	0.729804	0	0.061386	0.031641	31.1163	up	yes
Os03g0661300	PREDICTED: tubulin beta-8 chain [Oryza sativa Japonica Group]	0.56781	1.84285	1.92276	0.09917	0.113179	0.070875	15.3003	up	yes
Os09g0540800	PREDICTED: uncharacterized protein LOC9271661 [Oryza sativa Japonica Group]	1.77676	1.55723	1.0522	0.157171	0.035588	0.054786	17.7188	up	yes
Os05g0220900;Os05g0215033	PREDICTED: BURP domain-containing protein 6 [Oryza sativa Japonica Group]	4.51458	7.01535	3.1704	0	0	0.284488	51.673	up	yes
Os02g0669000	Os02g0669000, partial [Oryza sativa Japonica Group]	4.06571	3.39058	2.11804	0.179404	0.278931	0.419208	10.9104	up	yes
Os05g0116000	PREDICTED: 12S seed storage protein CRB [Oryza sativa Japonica Group]	40.4751	57.553	36.9921	18.5057	16.5251	16.3025	2.63026	up	yes
Os02g0707200	Os02g0707200, partial [Oryza sativa Japonica Group]	0.882343	5.60341	2.12986	0.208225	0.120347	0.29209	13.8813	up	yes
Os12g0169600	Os12g0169600, partial [Oryza sativa Japonica Group]	0.174443	0.190258	0.145313	0.090601	4.49797	4.78322	0.0544201	down	yes
Os12g0472300	Os12g0472300 [Oryza sativa Japonica Group]	0.58842	0.824091	0.742735	6.34471	5.34828	4.53754	0.13279	down	yes
Os03g0168000	PREDICTED: major facilitator superfamily domain-containing protein 12 [Oryza sativa Japonica Group]	2.27428	1.81202	2.11196	0.238437	0.170141	0.175912	10.6046	up	yes
Os04g0451200	Os04g0451200 [Oryza sativa Japonica Group]	6.33869	20.2117	9.16936	2.41969	2.3272	1.7264	5.51802	up	yes
Os09g0509100	PREDICTED: NAC domain-containing protein 83 [Oryza sativa Japonica Group]	15.0398	17.1498	17.9252	3.5403	3.38316	4.02925	4.57556	up	yes
Os03g0787300	PREDICTED: dnaJ protein homolog [Oryza sativa Japonica Group]	61.3907	106.078	50.9517	182.897	141.052	158.484	0.452749	down	yes
Os02g0140400;Os02g0140500	Os02g0140500 [Oryza sativa Japonica Group];Os02g0140400, partial [Oryza sativa Japonica Group]	21.2217	17.2198	22.1589	8.44343	6.94728	7.21409	2.68087	up	yes
Os03g0301200	Os03g0301200 [Oryza sativa Japonica Group]	0.47239	0.603802	0.673484	3.44288	3.17537	3.68055	0.169891	down	yes
Os06g0202300	PREDICTED: uncharacterized protein LOC4340417 [Oryza sativa Japonica Group]	3.83927	3.36392	1.54562	6.56624	6.01315	9.34462	0.399052	down	yes
Os07g0626200	Os07g0626200, partial [Oryza sativa Japonica Group]	4.75009	5.4235	6.33236	1.2614	1.3011	0.946709	4.70361	up	yes
Os05g0200400	putative cytochrome P450 [Oryza sativa Japonica Group]	1.47938	2.26385	1.37783	0.164947	0.097619	0.058599	15.9453	up	yes
Os10g0530900	PREDICTED: probable glutathione S-transferase GSTU6 [Oryza sativa Japonica Group]	4.84191	3.99119	4.41336	0.607517	0.154088	0.43768	11.0453	up	yes
Os07g0585500	Os07g0585500, partial [Oryza sativa Japonica Group]	9.41067	5.54427	5.60393	21.7369	14.2555	15.064	0.40267	down	yes
Os01g0533000	Os01g0533000, partial [Oryza sativa Japonica Group]	6.28534	4.61301	5.76627	0.628075	0.7984	0.926647	7.08192	up	yes
Os10g0554900	PREDICTED: QWRF motif-containing protein 7 [Oryza sativa Japonica Group]	0.590779	0.654019	0.656795	0.0238545	0	0.0489421	26.122	up	yes
Os03g0110500	hypothetical protein OsJ_09128 [Oryza sativa Japonica Group]	1.16868	1.60838	1.33028	0.082258	0	0.085665	24.4597	up	yes
Os03g0221500	PREDICTED: glucan endo-1,3-beta-glucosidase 3 isoform X1 [Oryza sativa Japonica Group]	0.390193	0.404112	0.585662	0.0208644	0.0210078	0	32.9566	up	yes
Os06g0472000	Os06g0472000, partial [Oryza sativa Japonica Group]	15.8507	16.3541	14.5721	34.8868	32.1009	32.2819	0.471211	down	yes
Os05g0105000;Os05g0105050	PREDICTED: methionine S-methyltransferase isoform X2 [Oryza sativa Japonica Group];Os05g0105050 [Oryza sativa Japonica Group]	16.9453	8.87035	14.4905	26.0636	24.5755	30.6061	0.496105	down	yes
Os02g0291000	PREDICTED: calcineurin B-like protein 7 [Oryza sativa Japonica Group]	1.66683	1.74615	1.83299	0.033832	0.120281	0	34.0398	up	yes
Os01g0577600	Os01g0577600 [Oryza sativa Japonica Group]	0.081212	0.564567	0.813447	0	0.022124	0	65.9567	up	yes
Os01g0775500	Os01g0775500, partial [Oryza sativa Japonica Group]	7.99012	10.7062	8.99963	2.21233	1.82211	2.16817	4.46521	up	yes
Os07g0548800	PREDICTED: uncharacterized protein LOC4343534 [Oryza sativa Japonica Group]	25.8494	67.8516	31.0584	13.6615	13.699	12.3673	3.14036	up	yes
Os01g0945650	P0660F12.28 [Oryza sativa Japonica Group]	0.054464	0.062148	0.018106	0.610712	0.535438	0.825555	0.0683256	down	yes
Os12g0261300	Os12g0261300 [Oryza sativa Japonica Group]	4.86183	6.41622	4.87399	1.23589	1.03891	0.739832	5.35788	up	yes
Os02g0125350	hypothetical protein OsJ_05203 [Oryza sativa Japonica Group]	0.185869	0.088944	0.093374	1.4109	1.84606	1.19542	0.0826945	down	yes
Os01g0963600	PREDICTED: homeotic protein female sterile [Oryza sativa Japonica Group]	379.158	1619.41	1078.5	459.954	136.384	116.868	4.31442	up	yes
Os01g0118000	PREDICTED: probable fructose-bisphosphate aldolase 3, chloroplastic [Oryza sativa Japonica Group]	14.0542	17.4213	18.9614	4.584	5.29281	3.68035	3.72032	up	yes
Os02g0656500	PREDICTED: dnaJ protein homolog 2 [Oryza sativa Japonica Group]	81.8209	117.813	108.738	51.2511	35.4256	29.4946	2.65446	up	yes
Os01g0572300	PREDICTED: protein indeterminate-domain 7 [Oryza sativa Japonica Group]	3.70397	15.8184	6.73046	1.87937	1.44127	1.49035	5.45683	up	yes
Os04g0447700	Os04g0447700 [Oryza sativa Japonica Group]	0.61396	1.62149	1.03573	12.4244	5.17538	4.36484	0.14893	down	yes
Os01g0265100	hypothetical protein SORBI_003G122200, partial [Sorghum bicolor]	0.587692	0.975478	1.13584	0.049307	0.049645	0.051008	17.9982	up	yes
Os11g0208900	leucine rich repeat containing protein kinase [Oryza sativa]	23.5173	21.469	7.44945	45.1619	39.1218	41.8686	0.415654	down	yes
Os01g0282800	PREDICTED: tubulin beta-1 chain [Oryza sativa Japonica Group]	3.54701	4.41813	3.58527	0.515716	0.290758	0.53834	8.58886	up	yes
Os10g0159800	Os10g0159800 [Oryza sativa Japonica Group]	27.9933	27.2739	28.525	11.2534	9.31494	11.4349	2.61824	up	yes
Os04g0517500	OSJNBa0073E02.9 [Oryza sativa Japonica Group]	30.4849	63.3375	25.6559	13.0062	13.0151	10.6482	3.25825	up	yes
Os01g0848300	PREDICTED: pentatricopeptide repeat-containing protein At3g46790, chloroplastic [Oryza sativa Japonica Group]	3.36474	2.17426	2.8172	6.95094	6.42175	8.37655	0.384206	down	yes
Os11g0520500	Os11g0520500 [Oryza sativa Japonica Group]	8.96965	10.4708	9.37356	19.8666	18.6634	19.2291	0.498866	down	yes
Os03g0341300	Os03g0341300 [Oryza sativa Japonica Group]	2.18596	4.74407	1.17448	0.142685	0.037307	0.26884	18.0569	up	yes
Os01g0674800	hypothetical protein OsJ_02982 [Oryza sativa Japonica Group]	14.577	8.84263	14.7068	4.06031	4.0329	4.68154	2.98451	up	yes
Os01g0618900	polygalacturonase-like [Oryza sativa Japonica Group]	7.19203	8.31576	7.28775	1.47327	1.37326	1.25716	5.55489	up	yes
Os02g0209300	hypothetical protein OsJ_05853 [Oryza sativa Japonica Group]	1.82129	0	0	30.5329	22.7555	18.1079	0.0255096	down	yes
Os02g0104100	Os02g0104100 [Oryza sativa Japonica Group]	0.715676	2.05639	1.04714	0.102596	0.008597	0	34.3476	up	yes
Os08g0102700		11.9053	6.49628	17.9624	1.52079	0.915331	1.05159	10.4263	up	yes
Os03g0411300	PREDICTED: uncharacterized protein LOC4333095 [Oryza sativa Japonica Group]	29.2381	173.868	16.5151	14.0038	12.771	12.2181	5.63233	up	yes
Os01g0760600	PREDICTED: aspartate aminotransferase, cytoplasmic [Oryza sativa Japonica Group]	42.8836	29.404	36.7	15.4745	13.5695	14.7114	2.49083	up	yes
Os02g0799300	PREDICTED: uncharacterized protein LOC4331029 [Oryza sativa Japonica Group]	13.8817	12.5141	10.7532	2.89036	3.93707	2.24525	4.09459	up	yes
Os10g0544200	PREDICTED: uncharacterized protein LOC4349271 [Oryza sativa Japonica Group]	0.569642	0.82085	0.659989	0.043213	0.029733	0	28.1096	up	yes
Os03g0330300	PREDICTED: serine/arginine repetitive matrix protein 1 isoform X2 [Oryza sativa Japonica Group]	9.88458	12.4552	8.97693	3.88971	3.77581	3.03197	2.92748	up	yes
Os01g0584900	PREDICTED: WRKY transcription factor SUSIBA2 [Oryza sativa Japonica Group]	0.041345	0.270484	0.118702	3.42615	2.76722	0.595955	0.0634129	down	yes
Os10g0442400	PREDICTED: UDP-glycosyltransferase 86A1 isoform X2 [Oryza sativa Japonica Group]	11.1555	27.8615	10.1427	4.08762	4.17519	4.12939	3.96699	up	yes
Os01g0176050	PREDICTED: UDP-glycosyltransferase 73C6 [Oryza sativa Japonica Group]	0.069965	0	0	0.543258	0.888432	0.733172	0.0323185	down	yes
Os01g0563000	unknown protein [Oryza sativa Japonica Group]	63.937	87.3768	88.1715	39.1962	24.5202	30.5261	2.54116	up	yes
Os03g0784800	PREDICTED: cell differentiation protein RCD1 homolog [Oryza sativa Japonica Group]	19.0036	19.3173	17.8054	33.7722	39.9726	39.0622	0.497542	down	yes
Os02g0831500	hypothetical protein OsI_09562 [Oryza sativa Indica Group]	0.838073	1.28524	1.05155	0.167864	0.0464786	0.0422744	12.372	up	yes
Os04g0585900	PREDICTED: uncharacterized protein LOC4336794 isoform X2 [Oryza sativa Japonica Group]	1.65089	3.05638	1.79539	0.111939	0.125171	0.248795	13.3826	up	yes
Os06g0247900	Os06g0247900, partial [Oryza sativa Japonica Group]	1.96286	2.65666	1.44888	0.212115	0.191575	0.127949	11.4145	up	yes
Os02g0798200	PREDICTED: RING-H2 finger protein ATL3 isoform X1 [Oryza sativa Japonica Group]	39.2417	42.9914	41.6943	15.9286	15.8352	15.5389	2.61988	up	yes
Os09g0400000	PREDICTED: probable cinnamyl alcohol dehydrogenase 8B [Oryza sativa Japonica Group]	0.45092	0.785284	0.545232	0.558079	38.8134	0.328568	0.0448724	down	yes
Os01g0908700		7.82285	6.90985	6.95111	15.4767	14.5886	16.8353	0.462335	down	yes
Os04g0300600	Os04g0300600 [Oryza sativa Japonica Group]	9.73547	10.8878	9.05898	2.33141	2.35465	1.34874	4.91851	up	yes
Os09g0457100	PREDICTED: abscisic acid 8'-hydroxylase 3 isoform X1 [Oryza sativa Japonica Group]	1.22811	1.61005	0.77779	5.92975	6.12085	5.82997	0.202228	down	yes
Os01g0260800	PREDICTED: uncharacterized protein LOC4325117 [Oryza sativa Japonica Group]	22.5004	41.2875	23.088	9.33024	5.69134	5.30034	4.27498	up	yes
Os04g0607000	PREDICTED: probable plastid-lipid-associated protein 8, chloroplastic [Oryza sativa Japonica Group]	50.8384	24.751	50.0302	71.3706	118.452	77.7591	0.469462	down	yes
Os03g0831700	Os03g0831700, partial [Oryza sativa Japonica Group]	0.666071	0.373383	0.767453	0.069194	0.013934	0.028728	16.1539	up	yes
Os01g0878800	PREDICTED: extradiol ring-cleavage dioxygenase [Oryza sativa Japonica Group]	0.104212	0.177519	0.166011	0.132578	2.11309	5.55819	0.0573744	down	yes
Os06g0649000	Os06g0649000, partial [Oryza sativa Japonica Group]	0.437984	0.487848	0.524223	3.939	2.99962	2.9389	0.146804	down	yes
Os03g0762400	PREDICTED: peroxidase 35 [Oryza sativa Japonica Group]	1.84754	2.31924	2.27834	0.298948	0.063964	0.11578	13.464	up	yes
Os05g0440300	unknown protein [Oryza sativa Japonica Group]	2.48086	2.67433	3.05566	0.162061	0.282545	0.369591	10.0846	up	yes
Os06g0251100	Os06g0251100 [Oryza sativa Japonica Group]	6.96955	9.06489	3.95433	15.3194	18.7002	13.7232	0.418676	down	yes
Os04g0597501;Os04g0597400	Os04g0597501 [Oryza sativa Japonica Group];Os04g0597400 [Oryza sativa Japonica Group]	2.88912	3.9228	3.2178	9.48337	9.51219	9.57921	0.350999	down	yes
Os04g0573000	OSJNBa0019K04.6 [Oryza sativa Japonica Group]	10.6472	5.86568	8.24094	1.89637	2.01513	1.79854	4.33514	up	yes
Os03g0211500	PREDICTED: uncharacterized protein LOC4332031 isoform X2 [Oryza sativa Japonica Group]	8.69491	16.5165	8.7644	2.11019	2.65996	2.41328	4.72973	up	yes
Os09g0524800	PREDICTED: BAG family molecular chaperone regulator 1 [Oryza sativa Japonica Group]	0.195125	0.632892	0.615687	0.020616	0	0.032314	27.2757	up	yes
Os10g0496000	PREDICTED: dof zinc finger protein DOF3.1 [Oryza sativa Japonica Group]	0.856275	1.76456	0.857824	0.092754	0.04628	0	25.0202	up	yes
Os06g0304600	PREDICTED: protein ASPARTIC PROTEASE IN GUARD CELL 1 [Oryza sativa Japonica Group]	1.10734	1.98293	0.458181	0.0227194	0.0228756	0.14094	19.023	up	yes
Os04g0156200	Os04g0156200, partial [Oryza sativa Japonica Group]	0.816729	1.09941	1.14567	0.032386	0.086953	0	25.6564	up	yes
Os01g0631800	PREDICTED: uncharacterized protein LOC4326675 [Oryza sativa Japonica Group]	0.117774	0.16905	0	3.28332	1.12255	1.9079	0.0454283	down	yes
Os07g0680600	PREDICTED: uncharacterized protein At5g05190 [Oryza sativa Japonica Group]	2.67888	6.70723	0.239493	17.7146	17.539	16.8405	0.184773	down	yes
Os11g0667700		5.25622	6.72256	4.62972	13.3733	11.8591	12.5496	0.439589	down	yes
Os04g0511200	PREDICTED: peroxygenase [Oryza sativa Japonica Group]	2.32497	2.33767	2.85941	0.13579	0.169033	0.324638	11.95	up	yes
Os07g0122000;Os07g0122100	unknown protein [Oryza sativa Japonica Group];Os07g0122100 [Oryza sativa Japonica Group]	3.46121	3.63467	4.02011	7.99222	6.94404	8.43413	0.475644	down	yes
Os02g0481900;EPlOSAG00000042112	PREDICTED: 5'-3' exoribonuclease 4 isoform X6 [Oryza sativa Japonica Group]	14.4117	16.3718	16.0073	6.10115	6.1986	5.63452	2.60901	up	yes
Os03g0150600	PREDICTED: inorganic phosphate transporter 1-1 [Oryza sativa Japonica Group]	1.06574	0	1.319	13.4994	13.9077	5.34011	0.0728229	down	yes
Os02g0519900	PREDICTED: elongation factor 2 [Oryza sativa Japonica Group]	37.7248	23.2326	19.4447	38.8675	21.6719	341.866	0.199803	down	yes
Os11g0635500;Os11g0635300	Os11g0635300 [Oryza sativa Japonica Group]	4.69806	7.51627	7.24251	2.02469	1.49409	1.40354	3.95278	up	yes
Os06g0194900	PREDICTED: sucrose synthase 2 [Oryza sativa Japonica Group]	93.4539	94.2163	99.1728	42.0173	38.8325	39.5757	2.38191	up	yes
Os03g0246500	PREDICTED: filament-like plant protein 4 [Oryza sativa Japonica Group]	1.38084	1.04872	1.80367	0.107259	0.059684	0.261354	9.88386	up	yes
Os10g0345100	Os10g0345100, partial [Oryza sativa Japonica Group]	6.82515	5.20423	6.29672	14.2441	14.0529	15.7412	0.416141	down	yes
Os01g0328700	PREDICTED: dihydrolipoyl dehydrogenase 1, mitochondrial [Oryza sativa Japonica Group]	2.54488	76.7811	2.80288	2.67875	2.68101	2.39582	10.5897	up	yes
Os05g0101600	hypothetical protein OsJ_16777 [Oryza sativa Japonica Group]	16.1729	23.7394	16.9436	7.18156	7.19027	3.92507	3.1074	up	yes
Os12g0576600	Os12g0576600, partial [Oryza sativa Japonica Group]	40.6147	39.6459	47.7116	19.4255	16.5005	17.2113	2.40833	up	yes
		33.2705	22.4575	32.0292	5.06091	5.4732	5.20284	5.57651	up	yes
Os02g0208500	hypothetical protein OsJ_05841 [Oryza sativa Japonica Group]	8.87305	4.71085	6.3823	0.837815	0.68563	0.701222	8.97491	up	yes
Os03g0574600	PREDICTED: uncharacterized protein LOC4333295 [Oryza sativa Japonica Group]	1.24936	1.35127	1.0217	0.062563	0.077002	0	25.9544	up	yes
Os03g0709300	PREDICTED: chemocyanin [Oryza sativa Japonica Group]	2.30982	2.52662	1.38321	0.06864	0.174716	0	25.5578	up	yes
Os07g0682800	Os07g0682800, partial [Oryza sativa Japonica Group]	7.19552	5.83278	6.86972	16.7671	13.5103	14.6201	0.443188	down	yes
Os08g0467500	Os08g0467500, partial [Oryza sativa Japonica Group]	1.34073	1.94879	1.76326	0.0179183	0.0702716	0.196434	17.7525	up	yes
Os07g0634600	PREDICTED: pectin acetylesterase 12 [Oryza sativa Japonica Group]	3.33041	2.94195	2.83393	0.515681	0.363823	0.26472	7.95848	up	yes
Os06g0329900	PREDICTED: jasmonate O-methyltransferase isoform X4 [Oryza sativa Japonica Group]	35.2406	52.3294	33.6692	16.0989	15.5065	15.3484	2.5821	up	yes
Os04g0488600	PREDICTED: uncharacterized protein ycf20 [Oryza sativa Japonica Group]	0.0758138	5.50281	6.19345	0.195502	0.212241	0.104494	22.9817	up	yes
Os05g0447700	unknown protein [Oryza sativa Japonica Group]	21.4287	66.7887	38.3923	90.8383	105.781	95.56	0.433329	down	yes
Os03g0119966	PREDICTED: NAC domain-containing protein 45 isoform X1 [Oryza sativa Japonica Group]	0.557628	0.646777	0.74387	0	0	0.046173	42.1951	up	yes
Os01g0940700	PREDICTED: glucan endo-1,3-beta-glucosidase, acidic isoform [Oryza sativa Japonica Group]	8.90379	14.2592	9.78916	1.92415	1.98757	2.08204	5.49774	up	yes
Os06g0531600	PREDICTED: GDSL esterase/lipase At5g45910 [Oryza sativa Japonica Group]	3.29198	2.27343	2.53981	0.313689	0.296328	0.396593	8.05199	up	yes
Os10g0578950	PREDICTED: 4-coumarate--CoA ligase-like 2 [Oryza sativa Japonica Group]	0.211858	0.226109	0.166951	1.42421	1.63187	1.84818	0.123345	down	yes
Os07g0112100	PREDICTED: flavin-containing monooxygenase FMO GS-OX-like 9 [Oryza sativa Japonica Group]	2.8602	2.00075	2.70343	0.351212	0.166929	0.279534	9.48303	up	yes
Os01g0209500	putative Not4-Np [Oryza sativa Japonica Group]	0.030457	0	0.029409	0.379419	0.460862	0.271411	0.0538512	down	yes
Os03g0277300	PREDICTED: heat shock cognate 70 kDa protein [Oryza sativa Japonica Group]	0.326309	1.04711	0.450157	0	0.0176	0.054432	25.3162	up	yes
Os02g0730000	PREDICTED: aldehyde dehydrogenase family 2 member B7, mitochondrial [Oryza sativa Japonica Group]	0.975918	1.8391	1.16353	0.186299	0.128095	0.093415	9.75589	up	yes
Os04g0469500	Os04g0469500, partial [Oryza sativa Japonica Group]	0.584515	0.012965	0.357859	2.86972	3.25231	3.80313	0.0962542	down	yes
Os01g0159800	PREDICTED: putative transcription factor bHLH107 [Oryza sativa Japonica Group]	1.63484	4.98813	3.25006	0.528732	0.182248	0.310766	9.66289	up	yes
Os02g0778400	RecName: Full=UMP-CMP kinase 4; AltName: Full=Deoxycytidylate kinase 4; Short=CK 4; Short=dCMP kinase 4; AltName: Full=Uridine monophosphate/cytidine monophosphate kinase 4; Short=UMP/CMP kinase 4; Short=UMP/CMPK 4	9.26968	6.97933	9.19362	26.2706	20.5738	19.8797	0.381311	down	yes
Os07g0442900	PREDICTED: CASP-like protein 1D1 [Oryza sativa Japonica Group]	0.300238	0.375613	0.499549	3.99485	1.81206	3.44553	0.127037	down	yes
Os02g0743400	PREDICTED: auxin efflux carrier component 1 [Oryza sativa Japonica Group]	3.64933	6.3505	4.28508	0.849971	0.646294	0.801845	6.21594	up	yes
Os04g0439100	Os04g0439100, partial [Oryza sativa Japonica Group]	26.9424	28.7323	29.0824	13.2364	11.0582	11.6743	2.3564	up	yes
Os01g0862800	PREDICTED: NAC domain-containing protein 90 isoform X2 [Oryza sativa Japonica Group]	0	0.038875	0.069856	0.490896	1.02934	0.617195	0.05087	down	yes
Os03g0224700	PREDICTED: heat stress transcription factor A-9 [Oryza sativa Japonica Group]	8.4391	8.96067	8.83022	17.7006	19.8778	18.7732	0.46547	down	yes
Os01g0115600	PREDICTED: probable receptor-like protein kinase At1g67000 [Oryza sativa Japonica Group]	1.39448	0.505131	1.02697	5.89215	2.54653	7.24352	0.186618	down	yes
Os02g0646200	PREDICTED: B-box zinc finger protein 20 [Oryza sativa Japonica Group]	2.32182	2.2197	2.25289	0.198586	0.280508	0.056078	12.6958	up	yes
Os01g0602433;Os01g0602466	PREDICTED: cytochrome P450 72A15 [Oryza sativa Japonica Group];cytochrome P450 monooxygenase [Oryza sativa Indica Group]	1.79286	4.89559	2.36692	7.72942	9.52239	8.58361	0.350502	down	yes
Os12g0280801	hypothetical protein [Oryza sativa Japonica Group]	0.106179	0.077025	0.121238	0.865244	0.67802	0.961883	0.121527	down	yes
Os01g0876800	PREDICTED: RNA-binding protein 24-B isoform X1 [Oryza sativa Japonica Group]	3.71874	9.45626	7.32404	1.35937	1.91737	0.629592	5.24764	up	yes
Os04g0382300	PREDICTED: SNF1-related protein kinase regulatory subunit gamma-1 [Oryza sativa Japonica Group]	50.0677	77.7303	64.7408	28.6451	25.0896	24.4903	2.46135	up	yes
Os06g0719500	Os06g0719500, partial [Oryza sativa Japonica Group]	0.7625	1.32119	0.721596	0.046127	0.06583	0.081188	14.5243	up	yes
Os03g0192600	PREDICTED: non-specific lipid-transfer protein-like protein At2g13820 [Oryza sativa Japonica Group]	0.709752	5.1509	4.82024	0.069569	0.120757	0.488519	15.7339	up	yes
Os07g0685500	PREDICTED: uncharacterized protein LOC4344329 [Oryza sativa Japonica Group]	0.794601	0.335509	0.441032	3.84292	2.63533	3.22185	0.161972	down	yes
Os08g0508700	PREDICTED: ETHYLENE INSENSITIVE 3-like 3 protein [Oryza sativa Japonica Group]	0.07388	0.150802	0.137623	1.02551	0.977975	0.96115	0.122209	down	yes
Os12g0125500	MatE family protein, expressed [Oryza sativa Japonica Group]	16.2662	9.49143	13.9814	5.70136	4.40913	4.61335	2.69896	up	yes
Os03g0319300	hypothetical protein BRADI_1g64020 [Brachypodium distachyon]	3.10555	0.863157	6.46225	11.8137	20.4386	6.79592	0.26713	down	yes
Os01g0926800	PREDICTED: random slug protein 5 [Oryza sativa Japonica Group]	16.6381	21.7593	16.9174	38.9825	39.8611	36.7327	0.478599	down	yes
Os07g0490600	PREDICTED: ranBP2-type zinc finger protein At1g67325 [Oryza sativa Japonica Group]	67.9199	84.0415	79.4338	34.154	30.4528	35.1665	2.31921	up	yes
Os02g0590200	PREDICTED: lecithin-cholesterol acyltransferase-like 1 isoform X1 [Oryza sativa Japonica Group]	1.70472	2.68483	2.13335	0.166003	0.191017	0.334469	9.43312	up	yes
Os01g0922800	RecName: Full=MADS-box transcription factor 51; Short=OsMADS51; AltName: Full=OsMADS65	30.0895	78.4723	39.0734	17.0918	17.5437	13.9485	3.03876	up	yes
Os04g0379600	PREDICTED: RPM1-interacting protein 4 [Oryza sativa Japonica Group]	4.14147	7.03439	4.28186	15.5495	12.4039	14.0285	0.3682	down	yes
Os02g0585200	PREDICTED: uncharacterized protein LOC4329806 [Oryza sativa Japonica Group]	1.18022	3.23812	1.15846	11.1849	10.6035	10.6321	0.172015	down	yes
Os01g0595600	PREDICTED: probable esterase KAI2 [Oryza sativa Japonica Group]	4.59438	23.2444	13.113	56.0998	61.7709	18.3244	0.300684	down	yes
Os03g0354500	retrotransposon protein, putative, unclassified [Oryza sativa Japonica Group]	0	0.075	0	0	6.30395	5.81822	0.00618701	down	yes
Os06g0486800	PREDICTED: formate dehydrogenase 1, mitochondrial [Oryza sativa Japonica Group]	68.9238	125.431	74.4424	34.7359	33.8307	38.5993	2.50824	up	yes
Os01g0703400	PREDICTED: farnesyl pyrophosphate synthase [Oryza sativa Japonica Group]	52.8535	53.8493	53.802	26.0752	20.6282	22.3628	2.32393	up	yes
Os05g0567100	PREDICTED: aspartic proteinase oryzasin-1 [Oryza sativa Japonica Group]	51.9481	37.3188	47.9399	18.6624	19.9015	19.2835	2.37188	up	yes
Os10g0492400	putative receptor-like protein kinase [Oryza sativa Japonica Group]	1.1669	1.90036	0.795899	0.137812	0.143697	0.115741	9.72477	up	yes
Os03g0226400	Os03g0226400, partial [Oryza sativa Japonica Group]	12.3927	8.52148	11.8333	4.23492	3.68751	4.40301	2.6569	up	yes
Os01g0128100	PREDICTED: endonuclease 2 [Oryza sativa Japonica Group]	0.855031	1.12657	0.848415	0.106851	0.10371	0.05621	10.6084	up	yes
Os06g0493100	brown planthopper-inducible protein-like [Oryza sativa Japonica Group]	17.9854	6.60758	18.073	1.47811	1.15751	2.63909	8.0888	up	yes
Os05g0427900	hypothetical protein OsJ_18621 [Oryza sativa Japonica Group]	1.32645	5.45299	1.19124	0.177563	0.273001	0.291557	10.7404	up	yes
Os03g0133400	chitin elicitor binding protein, partial [Oryza sativa Japonica Group]	6.77824	8.81354	3.18503	20.5968	25.2562	10.3832	0.333892	down	yes
Os01g0763200	PREDICTED: transcription factor PCF6-like [Oryza sativa Japonica Group]	0.500615	0.709213	0.670752	3.37358	4.18935	3.1016	0.17634	down	yes
Os08g0547500	Os08g0547500, partial [Oryza sativa Japonica Group]	4.60078	3.87397	4.55747	1.13993	0.79293	0.756612	4.84565	up	yes
Os09g0500900	PREDICTED: cytochrome b561 and DOMON domain-containing protein At3g25290 [Oryza sativa Japonica Group]	3.25613	3.41521	2.33968	0.084529	0.338175	0	21.3176	up	yes
Os03g0212800	PREDICTED: beta-glucosidase 6 [Oryza sativa Japonica Group]	0.684938	1.22109	0.904906	0.089385	0.071779	0.075065	11.8992	up	yes
Os03g0106400	PREDICTED: branched-chain-amino-acid aminotransferase 5, chloroplastic isoform X1 [Oryza sativa Japonica Group]	0.553418	0.722362	0.560665	0.029511	0	0.060853	20.3228	up	yes
Os04g0650700	Os04g0650700, partial [Oryza sativa Japonica Group]	30.9339	367.564	130.044	41.194	41.0512	37.619	4.40951	up	yes
Os04g0477900	PREDICTED: uncharacterized protein LOC4336163 [Oryza sativa Japonica Group]	0.041989	0.742005	0.115382	9.13623	11.8354	0.111838	0.0426579	down	yes
Os11g0621300	PREDICTED: glycine-rich domain-containing protein 1 [Oryza sativa Japonica Group]	29.214	20.8278	25.3493	10.2095	10.8094	10.8957	2.36227	up	yes
Os03g0721300	PREDICTED: uncharacterized protein LOC4333936 [Oryza sativa Japonica Group]	0	0	0.11906	1.10735	1.13889	1.26335	0.0339242	down	yes
Os02g0510000	PREDICTED: uncharacterized protein LOC4329448 [Oryza sativa Japonica Group]	3.70491	1.46814	2.7065	3.88433	3.48047	23.3232	0.256764	down	yes
Os10g0569800		6.21286	11.8532	6.90851	1.03521	0.659319	1.06869	9.0382	up	yes
Os04g0111200;Os04g0111225	Os04g0111225, partial [Oryza sativa Japonica Group];Os04g0111200, partial [Oryza sativa Japonica Group]	9.62271	8.09944	12.7494	20.713	19.6974	23.1298	0.479563	down	yes
Os03g0356700	Villin-3, putative, expressed [Oryza sativa Japonica Group]	22.4474	20.6889	24.3251	10.7955	8.91451	9.73522	2.29108	up	yes
Os11g0116000	PREDICTED: non-specific lipid-transfer protein 1 [Oryza sativa Japonica Group]	477.303	499.833	391.133	202.464	182.437	199.713	2.34047	up	yes
Os09g0570100	hypothetical protein OsJ_30416 [Oryza sativa Japonica Group]	6.39538	8.19709	4.11542	15.468	13.6765	13.8721	0.434899	down	yes
Os11g0484300	PREDICTED: DNA replication licensing factor MCM2 [Oryza sativa Japonica Group]	0.300996	0.281295	0.304398	0	0	0.028066	31.593	up	yes
Os10g0210500	PREDICTED: WAT1-related protein At4g08290 isoform X1 [Oryza sativa Japonica Group]	11.517	8.45156	8.07077	2.12628	2.2566	3.43989	3.58432	up	yes
Os09g0417600	PREDICTED: probable WRKY transcription factor 40 [Oryza sativa Japonica Group]	3.11204	6.1517	1.63732	0.619234	0.0583915	0.237399	11.9134	up	yes
Os03g0838400	Os03g0838400, partial [Oryza sativa Japonica Group]	3.156	0.453609	2.33415	23.5264	4.75238	4.82984	0.179523	down	yes
Os02g0158300	PREDICTED: probable arabinose 5-phosphate isomerase [Oryza sativa Japonica Group]	1.80919	3.81822	3.40643	0.238696	0.366111	0.441198	8.63652	up	yes
Os03g0708800	PREDICTED: hypermethylated in cancer 1 protein [Oryza sativa Japonica Group]	0.612153	0.0276208	0.452267	0.766408	5.7824	5.82392	0.0882619	down	yes
Os12g0115700	PREDICTED: probable chalcone--flavonone isomerase 3 isoform X2 [Oryza sativa Japonica Group]	7.94606	9.6158	11.0367	2.02221	1.64668	1.60828	5.4193	up	yes
Os04g0510500	PREDICTED: putative G3BP-like protein [Oryza sativa Japonica Group]	11.8893	11.2116	14.4374	4.91073	3.55908	4.37167	2.92321	up	yes
Os02g0796500;Os02g0796400	PREDICTED: two-component response regulator ORR23 [Oryza sativa Japonica Group];PREDICTED: pentatricopeptide repeat-containing protein At5g27460 [Oryza sativa Japonica Group]	26.649	17.6832	21.1495	8.6679	9.39906	9.5064	2.37482	up	yes
Os11g0182200	PREDICTED: shikimate O-hydroxycinnamoyltransferase [Oryza sativa Japonica Group]	0.147232	0.029046	0.0576442	0.637226	0.776428	1.07161	0.0941237	down	yes
Os01g0128200	PREDICTED: endonuclease 2 [Oryza sativa Japonica Group]	17.2353	18.7165	13.2495	4.09996	3.62093	4.66336	3.97289	up	yes
Os12g0560700	PREDICTED: DNA replication licensing factor MCM7 [Oryza sativa Japonica Group]	0.47388	0.531602	0.655786	0.068144	0.039339	0.033774	11.7606	up	yes
Os03g0107400	Os03g0107400, partial [Oryza sativa Japonica Group]	6.72987	5.94864	6.84228	2.56146	2.19423	2.34769	2.7481	up	yes
Os03g0327600	PREDICTED: uncharacterized protein LOC4332715 [Oryza sativa Japonica Group]	9.69905	16.0794	13.5359	3.41753	3.44656	3.57048	3.7677	up	yes
Os03g0291500	PREDICTED: asparagine synthetase [glutamine-hydrolyzing] 1 [Oryza sativa Japonica Group]	0.423259	0.829754	0.366722	0.01941	0.05003	0	23.3257	up	yes
Os03g0190400	hypothetical protein OsJ_09722 [Oryza sativa Japonica Group]	0.359607	0.513776	0.373875	1.67541	3.08628	2.29677	0.176704	down	yes
Os04g0472500		35.367	65.7054	35.1455	18.6155	18.1802	17.425	2.51228	up	yes
Os12g0632700	PREDICTED: malate dehydrogenase, glyoxysomal [Oryza sativa Japonica Group]	36.2495	27.4332	33.1311	12.6344	12.244	13.7943	2.50341	up	yes
Os03g0736600	PREDICTED: uncharacterized protein LOC4334032 [Oryza sativa Japonica Group]	42.9536	112.418	39.7301	9.13787	31.4703	11.3859	3.75239	up	yes
Os05g0325400	unknown protein [Oryza sativa Japonica Group]	18.2939	13.1138	18.0806	6.63294	5.72575	6.41134	2.63656	up	yes
Os06g0268700	PREDICTED: aspartic proteinase Asp1-like [Oryza sativa Japonica Group]	33.8215	40.8162	39.0379	16.1966	15.5119	17.5158	2.30934	up	yes
Os08g0102700	PREDICTED: protein YLS9 [Oryza sativa Japonica Group]	2.48369	3.34238	38.6099	2.28626	1.49828	0.369618	10.6967	up	yes
Os02g0704500	PREDICTED: lipid phosphate phosphatase epsilon 2, chloroplastic [Oryza sativa Japonica Group]	14.6256	5.59218	11.0864	18.377	20.1438	32.986	0.437778	down	yes
Os04g0533500	PREDICTED: probable ascorbate-specific transmembrane electron transporter 2 [Oryza sativa Japonica Group]	7.90542	12.9181	8.69502	20.7838	20.2045	20.0433	0.48366	down	yes
Os12g0534100	PREDICTED: uncharacterized protein LOC4352412 [Oryza sativa Japonica Group]	0.189598	5.3153	4.54109	0	0.093899	0.200879	34.0799	up	yes
Os02g0827900	hypothetical protein OsJ_08968 [Oryza sativa Japonica Group]	3.6796	3.56963	4.58599	8.99081	7.19481	7.77951	0.493852	down	yes
Os05g0128100	Os05g0128100 [Oryza sativa Japonica Group]	18.5216	23.7977	12.8462	49.0087	46.3617	22.1087	0.469577	down	yes
Os03g0703300	PREDICTED: uncharacterized protein LOC4333844 [Oryza sativa Japonica Group]	6.45263	5.28068	6.15658	13.2635	12.5441	13.4665	0.455513	down	yes
Os07g0563800	Os07g0563800, partial [Oryza sativa Japonica Group]	105.926	149.002	124.902	57.7299	54.3505	50.2071	2.34047	up	yes
Os02g0503400	PREDICTED: 60S ribosomal protein L35 [Oryza sativa Japonica Group]	67.5702	178.682	80.6714	37.3552	43.3562	31.4	2.91606	up	yes
Os05g0106600	hypothetical protein OsJ_16821 [Oryza sativa Japonica Group]	90.4276	88.0614	91.0315	40.2093	37.0659	41.5889	2.26747	up	yes
Os03g0292100	PREDICTED: probable protein phosphatase 2C 32 [Oryza sativa Japonica Group]	1.92782	3.82761	2.60968	10.1479	9.44861	9.17338	0.290759	down	yes
Os01g0672100	Os01g0672100 [Oryza sativa Japonica Group]	0.236962	0.9444	0.706839	0.028482	0.014339	0.074304	16.1212	up	yes
		1.8101	1.02489	0	9.33679	16.337	8.49173	0.0829781	down	yes
Os08g0276400	PREDICTED: probable LRR receptor-like serine/threonine-protein kinase At2g24230 [Oryza sativa Japonica Group]	1.34537	1.41417	1.84008	0.129152	0.144442	0.296763	8.06446	up	yes
		1.10949	0.766693	1.39215	6.62419	6.97971	6.9871	0.158726	down	yes
Os06g0308300	Os06g0308300, partial [Oryza sativa Japonica Group]	4.26151	6.65374	5.64942	1.06435	0.78543	1.3365	5.19875	up	yes
Os05g0562200	PREDICTED: protein DEHYDRATION-INDUCED 19 isoform X1 [Oryza sativa Japonica Group]	163.152	311.792	243.777	87.5441	74.2458	122.792	2.52553	up	yes
Os03g0109000	PREDICTED: NAC domain-containing protein 21/22 [Oryza sativa Japonica Group]	1.0669	2.31346	2.79056	0	0.026277	0.225943	24.4665	up	yes
Os03g0231150;Os03g0231000	Os03g0231000, partial [Oryza sativa Japonica Group]	6.83748	6.32964	6.27348	1.09369	0.969802	1.48828	5.47349	up	yes
Os09g0345300	leucine-rich repeat family protein /protein kinase family protein-like [Oryza sativa Japonica Group]	0.972058	1.30029	1.25824	4.65232	4.13035	3.74135	0.281905	down	yes
Os07g0543100	Os07g0543100 [Oryza sativa Japonica Group]	5.32549	9.0499	4.93208	0.856266	1.43832	1.27017	5.41622	up	yes
Os10g0445900	Os10g0445900, partial [Oryza sativa Japonica Group]	0.937001	1.25204	0.8086	7.83345	5.58217	5.07736	0.162096	down	yes
Os10g0363700	hypothetical protein [Oryza sativa Japonica Group]	5.75568	6.45512	6.63697	2.91248	2.31989	2.44848	2.45387	up	yes
Os10g0356000	Putative rbcL; RuBisCO large subunit from chromosome 10 chloroplast insertion [Oryza sativa Japonica Group]	9.06563	6.08713	15.5584	18.842	35.4126	19.3024	0.417515	down	yes
Os12g0132200	Os12g0132200 [Oryza sativa Japonica Group]	15.7804	11.8291	16.1384	5.42012	4.58315	5.51703	2.81875	up	yes
Os12g0576100	transposon protein, putative, CACTA, En/Spm sub-class [Oryza sativa Japonica Group]	3.56595	6.08059	2.6581	0.389291	0.457092	0.362445	10.179	up	yes
Os02g0649400		2.60104	1.83291	2.93894	8.6744	7.8428	8.32739	0.29676	down	yes
Os04g0613700	Os04g0613700, partial [Oryza sativa Japonica Group]	1.23633	0.710971	0.930791	0.140162	0.0217162	0.0687289	12.4805	up	yes
Os01g0119000	PREDICTED: protein O-linked-mannose beta-1,4-N-acetylglucosaminyltransferase 2 [Oryza sativa Japonica Group]	1.03991	0.293812	0.764597	0	0	0.059916	35.0211	up	yes
Os07g0178700	PREDICTED: low molecular mass early light-inducible protein HV60, chloroplastic [Oryza sativa Japonica Group]	2.52388	3.07109	0.73881	12.403	9.55669	10.3931	0.195772	down	yes
Os04g0598900	PREDICTED: wall-associated receptor kinase 3 [Oryza sativa Japonica Group]	0.789581	0.697445	0.868235	4.08585	2.9555	3.70447	0.219179	down	yes
Os08g0431300	PREDICTED: dihydrolipoyllysine-residue acetyltransferase component 4 of pyruvate dehydrogenase complex, chloroplastic [Oryza sativa Japonica Group]	7.479	9.63821	7.69848	1.66885	1.58705	1.97832	4.74104	up	yes
Os08g0538800	PREDICTED: pentatricopeptide repeat-containing protein At2g29760, chloroplastic isoform X1 [Oryza sativa Japonica Group]	0.388277	0.372129	0.329478	0.986607	5.69517	1.08877	0.140258	down	yes
Os01g0933200	PREDICTED: pollen-specific leucine-rich repeat extensin-like protein 1 [Oryza sativa Japonica Group]	21.3634	23.4507	17.9694	10.5199	7.33864	9.66862	2.28078	up	yes
Os01g0927300	PREDICTED: uncharacterized protein LOC4326954 isoform X2 [Oryza sativa Japonica Group]	3.47098	6.96172	4.24666	0.619178	0.483809	0.750089	7.92162	up	yes
Os08g0459600	PREDICTED: 12-oxophytodienoate reductase 7 isoform X1 [Oryza sativa Japonica Group]	10.7196	35.6988	9.94758	4.68212	4.3583	4.86208	4.05438	up	yes
Os02g0128100	PREDICTED: uncharacterized protein LOC4328172 [Oryza sativa Japonica Group]	0.644959	0.098401	0.381923	4.87144	0.644527	5.61226	0.10112	down	yes
Os12g0559934	hypothetical protein OsI_38720 [Oryza sativa Indica Group]	13.0769	29.2664	12.7664	2.61089	3.31641	3.14476	6.07467	up	yes
EPlORYSAT000373811	hypothetical protein DCAR_001521 [Daucus carota subsp. sativus]	46.8475	0	4.13535	354.737	315.287	456.228	0.0452677	down	yes
Os03g0203700	PREDICTED: calcium-transporting ATPase 2, plasma membrane-type [Oryza sativa Japonica Group]	0.471874	0.21737	0.196554	1.71566	1.46387	1.55389	0.187137	down	yes
Os06g0588900	PREDICTED: protein RMD5 homolog A [Oryza sativa Japonica Group]	1.65883	25.5971	2.09483	1.12387	1.07892	0.877448	9.52871	up	yes
Os01g0536000	PREDICTED: CBL-interacting protein kinase 8 isoform X1 [Oryza sativa Japonica Group]	33.6989	26.4586	29.1438	12.2033	13.1001	10.7881	2.4743	up	yes
Os01g0956800	hypothetical protein OsJ_04816 [Oryza sativa Japonica Group]	0.083551	0	0.010778	0.596623	0.392306	0.601712	0.0593025	down	yes
Os02g0689900	PREDICTED: protein NRT1/ PTR FAMILY 7.2 [Oryza sativa Japonica Group]	3.65392	8.30208	2.69087	0.655256	1.07893	0.314159	7.15058	up	yes
Os04g0203400	PREDICTED: uncharacterized protein LOC4335155 [Oryza sativa Japonica Group]	0.552	0.567896	0.659738	3.58338	3.12435	3.61776	0.172354	down	yes
Os03g0186600	PREDICTED: MADS-box transcription factor 47 isoform X2 [Oryza sativa Japonica Group]	5.81662	7.81245	5.94915	1.04684	1.00553	1.21298	5.99574	up	yes
Os10g0579200	PREDICTED: D-xylose-proton symporter-like 2 [Oryza sativa Japonica Group]	8.40941	3.80845	6.87616	14.1227	14.2421	15.3646	0.43664	down	yes
Os01g0278000	Os01g0278000 [Oryza sativa Japonica Group]	0.459517	0.711038	0.571294	4.13991	4.1024	2.40599	0.16358	down	yes
Os01g0174300	PREDICTED: NADH-cytochrome b5 reductase-like protein [Oryza sativa Japonica Group]	18.7078	21.4362	17.1893	6.7939	5.21242	5.50601	3.27388	up	yes
EPlOSAG00000010237		0.023284	2.55843	3.88524	11.5308	17.5391	13.949	0.150328	down	yes
Os11g0528400	PREDICTED: uncharacterized protein LOC4350630 [Oryza sativa Japonica Group]	0.793335	0.716633	1.21959	0.087762	0.106278	0.047875	11.2831	up	yes
Os01g0347200	PREDICTED: uncharacterized protein LOC4326498 [Oryza sativa Japonica Group]	0.75251	0.469432	0.576908	0.001055	0.07802	0.006427	21.0387	up	yes
Os03g0294100	PREDICTED: protein CHUP1, chloroplastic [Oryza sativa Japonica Group]	2.91027	2.72858	2.41974	0.348791	0.312187	0.153281	9.89684	up	yes
Os02g0146600	PREDICTED: eukaryotic initiation factor 4A-3 [Oryza sativa Japonica Group]	16.1503	55.814	38.9442	13.2291	11.1201	13.9307	2.8973	up	yes
Os02g0618400	PREDICTED: transcription factor MYB57 [Oryza sativa Japonica Group]	2.29127	0.888618	1.7733	0.155696	0.031542	0.212064	12.4046	up	yes
EPlOSAG00000035101		18.7314	10.3157	14.5427	29.21	35.1566	32.9798	0.44778	down	yes
Os02g0584700;EPlOSAG00000006354	PREDICTED: uncharacterized protein LOC9268845 [Oryza sativa Japonica Group]	1.46447	1.52967	0.341752	8.95269	6.47263	6.55175	0.15179	down	yes
Os07g0578333	Os07g0578333, partial [Oryza sativa Japonica Group]	0.569353	0.166657	1.01489	3.99594	3.88441	4.71972	0.13896	down	yes
Os02g0727100	PREDICTED: sodium-coupled neutral amino acid transporter 1 [Oryza sativa Japonica Group]	5.51402	3.91302	3.55118	8.32616	8.89682	9.11491	0.492758	down	yes
Os04g0563000	PREDICTED: uncharacterized protein At1g04910 [Oryza sativa Japonica Group]	6.6305	6.51812	6.20329	1.55855	1.28059	1.19435	4.7978	up	yes
Os12g0109200	nuclease, putative, expressed [Oryza sativa Japonica Group]	2.73382	3.38139	3.65833	0.355653	0.574283	0.299577	7.94911	up	yes
Os02g0579000	Os02g0579000 [Oryza sativa Japonica Group]	3.94596	15.7191	5.39173	1.2939	1.44385	1.44561	5.98965	up	yes
Os02g0104500	Os02g0104500, partial [Oryza sativa Japonica Group]	0.948936	1.34995	0.826311	0.092914	0.05841	0.1449	10.5501	up	yes
Os01g0744000	PREDICTED: kinesin-4 [Oryza sativa Japonica Group]	3.07343	1.91004	2.27691	0.493253	0.277034	0.354857	6.45284	up	yes
Os08g0100200		0.9613	0.533102	1.1447	5.1525	3.84546	5.46656	0.182453	down	yes
Os04g0359100	PREDICTED: putative quinone-oxidoreductase homolog, chloroplastic [Oryza sativa Japonica Group]	1.36498	1.34541	1.6387	0.110315	0.151209	0.170879	10.058	up	yes
Os02g0617300	CLIP-associating protein 1-like [Oryza sativa Japonica Group]	6.35371	4.11398	6.19195	1.41044	1.83229	1.65605	3.40077	up	yes
Os04g0127100	unnamed protein product [Oryza sativa Japonica Group]	0.107723	0.173815	0.06431	1.30283	1.27958	0.976825	0.097169	down	yes
Os06g0647400	PREDICTED: lysosomal Pro-X carboxypeptidase [Oryza sativa Japonica Group]	42.1164	50.7504	41.067	20.2101	17.1544	21.3297	2.28189	up	yes
Os01g0625200	kinesin heavy chain-like [Oryza sativa Japonica Group]	1.18042	1.00419	1.86992	0.11934	0.0897179	0.17228	10.6324	up	yes
Os02g0810900	PREDICTED: protein CUP-SHAPED COTYLEDON 1 [Oryza sativa Japonica Group]	0.633574	2.92782	1.54629	0.168921	0.0492638	0.220234	11.6502	up	yes
Os02g0149600	PREDICTED: serrate RNA effector molecule isoform X1 [Oryza sativa Japonica Group]	0.756349	0.644686	0.618364	0.034906	0.065426	0.090394	10.588	up	yes
Os03g0802600	PREDICTED: AAA-ATPase At3g28580 [Oryza sativa Japonica Group]	0.630297	1.46308	1.12459	0	0.103732	0.053508	20.4653	up	yes
Os10g0375000	PREDICTED: probable LRR receptor-like serine/threonine-protein kinase At3g47570 [Oryza sativa Japonica Group]	0.231348	0.231766	0.094173	0.011701	0	0.017101	19.3489	up	yes
Os01g0111700	PREDICTED: uncharacterized protein LOC4326146 [Oryza sativa Japonica Group]	0.354653	1.19946	0.665848	5.20221	5.15514	3.75598	0.157295	down	yes
Os01g0750000	PREDICTED: ras-related protein RIC2-like [Oryza sativa Japonica Group]	0.443394	0.558134	0.137896	0.037599	0	0.0133558	22.3614	up	yes
Os03g0784700	PREDICTED: ferredoxin--NADP reductase, root isozyme, chloroplastic [Oryza sativa Japonica Group]	17.9708	28.6102	22.0482	8.06183	8.03078	8.14796	2.83117	up	yes
Os10g0563600	Peptide methionine sulfoxide reductase, putative, expressed [Oryza sativa Japonica Group]	0.464231	0.255558	0.41757	0.203298	0.992571	12.2064	0.0848631	down	yes
Os04g0371100	OSJNBb0076A22.6 [Oryza sativa Japonica Group]	0.314937	0.248141	0.39293	1.83242	1.60501	1.84015	0.181145	down	yes
Os06g0119600	PREDICTED: protein ASPARTIC PROTEASE IN GUARD CELL 2 [Oryza sativa Japonica Group]	0.504108	0.709444	0.537045	0.02298	0.023215	0.083762	13.4706	up	yes
Os03g0582000	PREDICTED: uncharacterized protein LOC4333329 isoform X1 [Oryza sativa Japonica Group]	37.8672	34.4646	38.9021	17.042	14.802	18.1016	2.2271	up	yes
Os01g0615300	PREDICTED: 3'-N-debenzoyl-2'-deoxytaxol N-benzoyltransferase [Oryza sativa Japonica Group]	4.60753	5.25457	0.921873	0.168096	0.244942	0.696484	9.71948	up	yes
Os02g0203300	Os02g0203300 [Oryza sativa Japonica Group]	1.11515	7.86721	0.690451	0.35	0.25442	0.226177	11.6456	up	yes
Os02g0723400	PREDICTED: auxin-responsive protein IAA8 isoform X1 [Oryza sativa Japonica Group]	0.756054	0.673031	0.514541	0	0.0609654	0.0325078	20.7934	up	yes
Os05g0467400	Os05g0467400, partial [Oryza sativa Japonica Group]	0.670521	0.642901	0.586529	0	0.025667	0.076293	18.6343	up	yes
Os04g0689500	Os04g0689500, partial [Oryza sativa Japonica Group]	1.60105	1.53245	0.651404	0	0.0321833	0.13271	22.9536	up	yes
		13.6493	11.6346	13.839	3.37384	3.52867	4.12914	3.54643	up	yes
Os03g0743500	PREDICTED: calmodulin-like protein 4 [Oryza sativa Japonica Group]	4.38868	5.00374	4.39621	11.1191	11.1472	10.9344	0.415313	down	yes
Os02g0778700	PREDICTED: uncharacterized protein LOC9272552 [Oryza sativa Japonica Group]	0.344267	2.68975	2.18225	0.111611	0.119722	0.153941	13.5391	up	yes
Os10g0565150	PREDICTED: beta-amylase 3, chloroplastic [Oryza sativa Japonica Group]	3.05266	5.89346	3.60668	0.701775	0.66966	0.673762	6.1377	up	yes
Os01g0848400	hypothetical protein OsI_04434 [Oryza sativa Indica Group]	5.34727	10.0435	5.60082	1.38363	1.60814	1.96649	4.23366	up	yes
Os03g0360300	Os03g0360300, partial [Oryza sativa Japonica Group]	0	21.5256	1.41363	0.209752	0	0.026967	96.9048	up	yes
Os05g0543200	PREDICTED: RAN GTPase-activating protein 1 [Oryza sativa Japonica Group]	0.80827	0.80851	1.45177	1.17289	26.186	0.502593	0.110136	down	yes
Os10g0173000	PREDICTED: uncharacterized protein LOC4348192 [Oryza sativa Japonica Group]	2.6871	2.6447	1.71717	0.093758	0.330401	0.199861	11.2961	up	yes
Os01g0171000	putative brassinosteroid insensitive 1-associated receptor kinase 1 [Oryza sativa Japonica Group]	4.88835	4.32401	6.17076	1.10625	0.863092	1.18241	4.88081	up	yes
Os08g0106300	PREDICTED: indole-2-monooxygenase [Oryza sativa Japonica Group]	2.00304	1.31579	1.66971	0	0.157287	0	31.7161	up	yes
Os05g0517500	PREDICTED: gamma-glutamyl hydrolase 2 [Oryza sativa Japonica Group]	86.9443	90.125	90.0356	40.8807	37.0084	42.1903	2.2244	up	yes
Os04g0559200	PREDICTED: uncharacterized protein LOC4336644 [Oryza sativa Japonica Group]	6.89523	5.19618	8.15247	1.91431	1.47156	2.74488	3.30203	up	yes
Os03g0579000	PREDICTED: membrane metalloprotease ARASP, chloroplastic [Oryza sativa Japonica Group]	34.1864	3.34605	35.6353	70.6098	73.8031	70.4983	0.340456	down	yes
Os01g0212400	PREDICTED: uncharacterized protein LOC4325568 [Oryza sativa Japonica Group]	17.4009	16.9532	17.1658	5.87419	7.23306	6.21513	2.66633	up	yes
Os02g0301500	Os02g0301500, partial [Oryza sativa Japonica Group]	0.428298	0.115643	0.204884	0.028824	0.56692	14.7856	0.048684	down	yes
Os11g0648400	expressed protein [Oryza sativa Japonica Group]	13.7947	7.36636	12.5256	2.67395	2.23406	3.09553	4.20897	up	yes
Os02g0579800	PREDICTED: cell number regulator 2 [Oryza sativa Japonica Group]	14.7924	18.1503	22.9399	57.7628	30.2305	30.7512	0.470612	down	yes
Os09g0376900	hypothetical protein OsI_31156 [Oryza sativa Indica Group]	12.3367	5.65894	11.1225	3.71056	3.24829	3.61728	2.75319	up	yes
Os09g0443400	Os07g0536800, partial [Oryza sativa Japonica Group]	0.490678	0.231227	0.295263	1.77004	1.96458	2.03563	0.176278	down	yes
Os02g0787600	Os02g0787600, partial [Oryza sativa Japonica Group]	4.10535	5.8063	2.05822	6.00295	12.2167	11.1318	0.407812	down	yes
Os03g0650800	PREDICTED: myosin-binding protein 7 [Oryza sativa Japonica Group]	12.6348	1.81754	14.7442	1.43109	1.56267	1.50604	6.4884	up	yes
Os02g0611200	hypothetical protein OsJ_07492 [Oryza sativa Japonica Group]	8.20395	6.83373	4.58969	14.4623	14.7047	14.1677	0.452924	down	yes
Os01g0167500	PREDICTED: uncharacterized membrane protein At1g06890 [Oryza sativa Japonica Group]	40.5851	24.7442	46.3917	17.1916	13.1053	15.9613	2.41516	up	yes
EPlOSAG00000008517	PREDICTED: uncharacterized protein LOC108867875, partial [Pyrus x bretschneideri]	7.85971	5.07115	50.6192	61.9365	91.6849	57.0559	0.301647	down	yes
Os02g0167300	PREDICTED: tubulin beta-5 chain [Oryza sativa Japonica Group]	10.1161	14.9197	4.63195	2.33282	1.93123	2.32768	4.50075	up	yes
Os07g0694000;EPlOSAG00000023138	PREDICTED: phosphoinositide phospholipase C 2 [Oryza sativa Japonica Group]	50.8471	48.6653	48.9596	23.67	22.5769	20.9675	2.20893	up	yes
Os05g0401500		9.39518	12.0822	7.82056	3.1517	3.04556	2.34567	3.42949	up	yes
Os12g0197700	PREDICTED: protein SUPPRESSOR OF GENE SILENCING 3 homolog [Oryza sativa Japonica Group]	16.0428	18.3463	17.7676	7.20123	7.50478	6.19857	2.49499	up	yes
Os11g0282800	PREDICTED: protein NRT1/ PTR FAMILY 4.5 [Oryza sativa Japonica Group]	0.387708	1.16044	0.850261	0.082675	0.071112	0.073553	10.5499	up	yes
Os06g0712700	PREDICTED: MADS-box transcription factor 16 [Oryza sativa Japonica Group]	5.04647	5.68041	3.49448	1.05815	0.50284	0.490478	6.93228	up	yes
Os07g0633600	hypothetical protein OsI_26994 [Oryza sativa Indica Group]	1.56391	1.34129	1.63845	0.189108	0.230006	0.175285	7.64412	up	yes
Os03g0641250	PREDICTED: cationic amino acid transporter 1 [Oryza sativa Japonica Group]	0.166883	0.348872	0.086813	1.40849	1.4731	1.64356	0.13316	down	yes
Os09g0339000	PREDICTED: probable kinase CHARK [Oryza sativa Japonica Group]	0	0.039455	0.039481	0.44459	0.248005	0.346884	0.075938	down	yes
Os09g0425900	PREDICTED: tetraspanin-8 [Oryza sativa Japonica Group]	6.89122	96.2352	6.24829	334.676	31.4352	364.436	0.149716	down	yes
Os01g0566900;EPlOSAG00000046784	Os01g0566900, partial [Oryza sativa Japonica Group];Os02g0193500, partial [Oryza sativa Japonica Group]	167.852	135.222	163.838	77.6772	62.8743	71.3317	2.20363	up	yes
Os03g0811900	PREDICTED: ADP-ribosylation factor 2 isoform X1 [Oryza brachyantha]	239.643	373.348	303.661	147.273	130.725	122.102	2.29105	up	yes
Os03g0402000	PREDICTED: trafficking protein particle complex subunit 3 [Oryza sativa Japonica Group]	49.4906	32.8896	53.9741	19.8841	15.323	18.4575	2.54086	up	yes
Os09g0403300	Os09g0403300 [Oryza sativa Japonica Group]	0.503059	2.06624	0.823132	0.024064	0.101797	0.129169	13.3021	up	yes
Os02g0258800	PREDICTED: uncharacterized protein LOC4328929 [Oryza sativa Japonica Group]	2.98174	4.71878	3.56112	0.505743	0.459208	0.295143	8.93715	up	yes
Os08g0480000	PREDICTED: protein DETOXIFICATION 27 isoform X1 [Oryza sativa Japonica Group]	1.88665	2.00366	2.57254	7.14359	6.23663	7.39605	0.311069	down	yes
EPlOSAG00000023945		10.7128	9.7933	10.715	23.2429	28.1705	26.75	0.399433	down	yes
Os07g0130500	putative receptor-like protein kinase [Oryza sativa Japonica Group]	1.29747	3.39047	1.78463	4.40062	5.84137	4.51278	0.438677	down	yes
Os05g0582300	Os05g0582300, partial [Oryza sativa Japonica Group]	10.9687	6.70691	9.05695	25.8685	20.3843	17.1516	0.421621	down	yes
Os03g0131200	PREDICTED: catalase-1 [Oryza sativa Japonica Group]	466.64	1299.75	602.04	1715.02	1712.76	1527.13	0.477997	down	yes
Os07g0147500	PREDICTED: photosystem II 10 kDa polypeptide, chloroplastic [Oryza sativa Japonica Group]	912.449	814.369	829.123	402.327	371.392	389.637	2.19704	up	yes
Os01g0588500	PREDICTED: probable receptor-like protein kinase At5g15080 [Oryza sativa Japonica Group]	11.645	20.5574	17.9974	8.56759	3.94736	5.68344	2.75848	up	yes
Os10g0522601	hypothetical protein OsJ_32200 [Oryza sativa Japonica Group]	6.19544	11.5414	5.69349	1.69669	2.1065	1.78183	4.19521	up	yes
Os02g0759900	hypothetical protein OsI_09016 [Oryza sativa Indica Group]	43.6463	19.372	61.3087	56.8865	91.9539	109.475	0.481299	down	yes
Os12g0631600	PREDICTED: uncharacterized protein LOC4352864 [Oryza sativa Japonica Group]	0.903107	1.37061	1.26	4.6116	4.58511	5.17061	0.245956	down	yes
Os02g0627100	PREDICTED: phenylalanine ammonia-lyase [Oryza sativa Japonica Group]	0	0.29981	0	2.51276	2.00461	1.94494	0.0463936	down	yes
Os03g0761100	PREDICTED: probable protein phosphatase 2C 34 [Oryza sativa Japonica Group]	7.19303	8.27546	5.36261	15.5946	13.4917	16.8479	0.4535	down	yes
Os06g0244700	Os06g0244700 [Oryza sativa Japonica Group]	0.86805	1.44693	1.48593	0.099998	0.100717	0.229582	8.83323	up	yes
Os02g0606200	PREDICTED: B-box zinc finger protein 25 [Oryza sativa Japonica Group]	6.00211	7.94645	15.1291	23.6467	24.4065	23.9852	0.403642	down	yes
Os04g0571300	PREDICTED: F-box protein PP2-A13 [Oryza sativa Japonica Group]	0.823679	0.754309	0.772391	3.42559	3.00089	3.80221	0.229783	down	yes
Os10g0389800	PREDICTED: protein STRUBBELIG-RECEPTOR FAMILY 7 [Oryza sativa Japonica Group]	8.94477	8.28256	10.3546	2.75113	2.86381	2.44113	3.42374	up	yes
Os01g0959600	PREDICTED: pentatricopeptide repeat-containing protein At3g13880 [Oryza sativa Japonica Group]	0.966412	0.512101	0.76285	0	0	0.078113	28.6939	up	yes
Os10g0355800;ENSRNA049466338		6.34542	34.3702	23.5918	36.5583	106.036	39.8614	0.352455	down	yes
Os09g0277800	PREDICTED: enoyl-[acyl-carrier-protein] reductase [NADH] 2, chloroplastic [Oryza sativa Japonica Group]	41.9194	48.4586	42.9296	20.0394	19.9747	20.2237	2.21302	up	yes
Os02g0145500	Os02g0145500 [Oryza sativa Japonica Group]	0	0.029239	0.107085	3.04025	0	3.50112	0.0208403	down	yes
EPlOSAG00000038732		4.38947	54.7163	59.3873	82.0828	215.942	119.705	0.283659	down	yes
Os07g0656200	PREDICTED: beta-glucosidase 26 isoform X1 [Oryza sativa Japonica Group]	8.56736	7.94343	8.43961	2.21731	2.1498	1.45504	4.28543	up	yes
Os09g0439200	PREDICTED: protein TIFY 10c [Oryza sativa Japonica Group]	2.06763	6.38403	2.96272	0.582456	0.59356	0.235392	8.08723	up	yes
Os01g0139000	PREDICTED: reticulon-like protein B9 [Oryza sativa Japonica Group]	3.55794	1.29246	2.67097	0.066085	0.281228	0.293238	11.742	up	yes
Os02g0691900	hypothetical protein OsJ_07998 [Oryza sativa Japonica Group]	0.605745	1.51863	0.921119	0.102751	0	0	29.6396	up	yes
Os08g0155400	Os08g0155400, partial [Oryza sativa Japonica Group]	9.87775	17.9029	8.04512	5.42087	1.38571	4.54637	3.15564	up	yes
Os05g0161500	PREDICTED: probable GTP diphosphokinase CRSH2, chloroplastic [Oryza sativa Japonica Group]	2.08481	4.68539	1.69742	0.567471	0.358821	0.273109	7.05987	up	yes
Os04g0204000	H0825G02.2 [Oryza sativa Indica Group]	0.045383	0.357891	0.132649	1.71662	1.67398	1.21024	0.116484	down	yes
Os08g0205900;EPlOSAG00000008292	PREDICTED: probable gamma-aminobutyrate transaminase 3, mitochondrial [Oryza sativa Japonica Group]	23.5914	15.2831	24.5205	9.24088	7.1472	9.76035	2.42443	up	yes
Os04g0541100	PREDICTED: trihelix transcription factor GTL1 isoform X1 [Oryza sativa Japonica Group]	0.641049	1.19227	0.674343	0.042946	0.113934	0.084412	10.3926	up	yes
Os06g0233800	PREDICTED: transcription factor MYC2-like [Oryza sativa Japonica Group]	2.46576	5.94547	3.04052	0.696288	0.631852	0.352471	6.81404	up	yes
Os09g0531900	PREDICTED: polygalacturonate 4-alpha-galacturonosyltransferase isoform X2 [Oryza sativa Japonica Group]	15.1421	15.9405	16.5966	7.60069	5.46126	6.12946	2.48441	up	yes
Os01g0158400	PREDICTED: protein PHLOEM PROTEIN 2-LIKE A1 isoform X1 [Oryza sativa Japonica Group]	14.5772	16.8078	16.4215	4.01299	3.77856	4.19104	3.98966	up	yes
Os04g0474800	Os04g0474800 [Oryza sativa Japonica Group]	36.9017	29.0406	36.2353	15.5663	14.9141	15.8892	2.20355	up	yes
Os04g0485300	PREDICTED: glucose-6-phosphate 1-dehydrogenase, cytoplasmic isoform [Oryza sativa Japonica Group]	137.696	99.7902	132.684	56.7812	51.218	60.038	2.2029	up	yes
Os03g0275500	PREDICTED: putative clathrin assembly protein At2g25430 [Oryza sativa Japonica Group]	0.00777464	0.716307	0.846079	0.00452162	0.00447669	0.0381203	33.3236	up	yes
Os10g0390600	PREDICTED: alanine aminotransferase 2 [Oryza sativa Japonica Group]	0.620391	0.481325	0.280187	0	0.050859	0.026569	17.8476	up	yes
Os05g0529600	PREDICTED: protein STICHEL-like 4 [Oryza sativa Japonica Group]	0.321702	0.491446	0.377194	0.060755	0.039249	0.012612	10.5699	up	yes
Os11g0508600	RecName: Full=Bidirectional sugar transporter SWEET14; Short=OsSWEET14	2.46881	2.11196	2.36605	0.14412	0.299888	0.452996	7.74447	up	yes
Os01g0846300;Os01g0846450;EPlOSAG00000012430	putative protein phosphatase 2C [Oryza sativa Japonica Group];PREDICTED: protein HESO1 isoform X1 [Oryza sativa Japonica Group];Os01g0846450 [Oryza sativa Japonica Group]	16.648	25.808	18.9046	7.85671	8.80685	10.0569	2.29639	up	yes
Os03g0108400	PREDICTED: vacuolar protein sorting-associated protein 24 homolog 1 [Oryza sativa Japonica Group]	27.2666	44.5425	29.755	15.1872	12.2895	10.9473	2.64325	up	yes
Os05g0117798	PREDICTED: 125 kDa kinesin-related protein [Oryza sativa Japonica Group]	0.358124	0.223052	0.221377	0	0.023137	0.024002	17.0252	up	yes
Os06g0222400		10.1305	9.53879	7.96724	2.41759	2.75347	2.37006	3.66477	up	yes
Os05g0554500	PREDICTED: uncharacterized protein LOC4339555 [Oryza sativa Japonica Group]	16.4084	15.362	6.65344	4.61765	5.49912	3.24589	2.87546	up	yes
Os06g0564700	PREDICTED: cysteine synthase-like [Oryza sativa Japonica Group]	1.14166	1.05705	1.12649	0.194816	0.084765	0.029722	10.7506	up	yes
Os05g0495700	Os05g0495700, partial [Oryza sativa Japonica Group]	1.24126	1.05221	1.27265	3.42212	3.97669	4.36738	0.303082	down	yes
Os03g0784900	PREDICTED: accelerated cell death 11 [Oryza sativa Japonica Group]	30.0151	70.7762	28.5441	14.8957	14.3716	16.3833	2.83316	up	yes
Os01g0938600	PREDICTED: uncharacterized protein LOC4326504 [Oryza sativa Japonica Group]	6.44296	7.43149	6.95333	1.6021	1.71636	1.68403	4.16348	up	yes
Os02g0228300	PREDICTED: receptor-like protein kinase 5 [Oryza sativa Japonica Group]	14.9044	27.1638	74.6631	93.2368	90.0862	85.714	0.433886	down	yes
Os06g0506200	Os06g0506200 [Oryza sativa Japonica Group]	0.994486	0.368709	0.729482	0.039109	0.102099	0.006152	14.2011	up	yes
Os03g0730400	Serine carboxypeptidase family protein, expressed [Oryza sativa Japonica Group]	10.4307	8.47063	12.2162	3.21367	2.38382	2.83289	3.69112	up	yes
Os06g0589500	PREDICTED: uncharacterized protein LOC4341406 isoform X1 [Oryza sativa Japonica Group]	0.76537	0.804367	0.840244	0.103269	0.080127	0.01591	12.0919	up	yes
Os06g0681600	Os06g0681600 [Oryza sativa Japonica Group]	0.584539	0.591544	0.459252	0.0838969	0.0601458	0.0289989	9.45052	up	yes
Os01g0214200	PREDICTED: GDSL esterase/lipase At5g45920 [Oryza sativa Japonica Group]	34.3032	74.2233	53.7817	18.5513	27.6481	13.7877	2.70572	up	yes
Os05g0543600	PREDICTED: myb-related protein Hv33 [Oryza sativa Japonica Group]	0.697727	0.786329	0.541584	0.041711	0.073715	0	17.5493	up	yes
Os02g0775400	hypothetical protein OsJ_08573 [Oryza sativa Japonica Group]	3.08242	3.5706	4.26272	0.748896	0.887079	0.674463	4.72454	up	yes
Os12g0231000	PREDICTED: protein NRT1/ PTR FAMILY 4.6 [Oryza sativa Japonica Group]	10.9925	11.3197	11.7911	3.53497	3.62795	3.85348	3.09568	up	yes
Os07g0150100	PREDICTED: CSC1-like protein ERD4 [Oryza sativa Japonica Group]	30.3365	19.2933	40.3914	15.9529	10.5817	11.8623	2.34449	up	yes
Os01g0214800	putative esterase [Oryza sativa Japonica Group]	7.15029	14.1028	7.55848	2.99707	4.05809	2.65811	2.96621	up	yes
Os08g0137800	PREDICTED: mavicyanin [Oryza sativa Japonica Group]	0.233582	0.099011	0.050121	1.07742	1.52416	0.784156	0.113037	down	yes
Os04g0127200	Os04g0127200, partial [Oryza sativa Japonica Group]	2.32061	2.07072	2.09649	5.75355	5.77447	5.82348	0.373905	down	yes
Os10g0543400	Os10g0543400, partial [Oryza sativa Japonica Group]	2.04179	1.38675	1.13012	6.69972	8.00746	8.57143	0.195831	down	yes
Os06g0221200	PREDICTED: annexin D1 [Oryza sativa Japonica Group]	9.32176	10.9067	8.53383	2.45317	1.2323	2.39164	4.73288	up	yes
Os05g0580500	unknown protein [Oryza sativa Japonica Group]	1.37097	1.12689	1.35137	0.195969	0.182432	0.165595	7.07584	up	yes
Os05g0130300;Os05g0130600	PREDICTED: uncharacterized protein LOC9266317 [Oryza sativa Japonica Group];PREDICTED: uncharacterized protein LOC9266485 [Oryza sativa Japonica Group]	8.55626	7.78024	11.8675	1.11957	0.389989	3.3178	5.84253	up	yes
Os04g0657500	PREDICTED: uncharacterized protein LOC4337262 [Oryza sativa Japonica Group]	8.84898	12.9258	9.26934	37.5659	15.4111	15.4795	0.453487	down	yes
Os03g0334200	Os03g0334200, partial [Oryza sativa Japonica Group]	1.66227	1.98345	0.899449	5.22303	5.67168	4.08013	0.303521	down	yes
Os12g0468600	PREDICTED: 5-methylthioadenosine/S-adenosylhomocysteine deaminase [Oryza sativa Japonica Group]	33.6699	30.3609	35.3339	15.6281	14.5296	14.2735	2.23637	up	yes
Os04g0605300	PREDICTED: plant intracellular Ras-group-related LRR protein 1 [Oryza sativa Japonica Group]	9.30642	9.80441	9.20376	13.9226	16.7616	30.3243	0.464109	down	yes
Os07g0685700	PREDICTED: ETHYLENE INSENSITIVE 3-like 1 protein [Oryza sativa Japonica Group]	0.287761	28.8763	0.596302	0.691025	0.840701	0.61472	13.8649	up	yes
Os09g0547500	PREDICTED: probable cytokinin riboside 5'-monophosphate phosphoribohydrolase LOGL9 [Oryza sativa Japonica Group]	1.39519	2.58126	1.31088	9.06174	7.96816	6.17187	0.227885	down	yes
Os04g0581000	PREDICTED: naringenin,2-oxoglutarate 3-dioxygenase [Oryza sativa Japonica Group]	3.3153	9.80911	6.39733	1.3315	0.934412	1.08518	5.82548	up	yes
Os07g0500300	PREDICTED: GTPase activating protein 1-like [Oryza sativa Japonica Group]	78.8847	51.9498	65.5698	27.8843	28.6688	29.9848	2.26958	up	yes
Os04g0687100	PREDICTED: soluble inorganic pyrophosphatase [Oryza sativa Japonica Group]	38.0227	20.675	33.2155	10.3277	9.76156	10.4989	3.00487	up	yes
Os03g0328000;Os03g0327900	Os03g0327900 [Oryza sativa Japonica Group];Guanine nucleotide exchange factor, putative, expressed [Oryza sativa Japonica Group]	12.6248	9.62103	14.3351	5.73086	5.28676	5.83438	2.17072	up	yes
Os04g0559700	PREDICTED: probable aquaporin PIP1-2 [Oryza sativa Japonica Group]	11.4514	106.73	10.8096	12.1906	7.5867	6.99992	4.81721	up	yes
Os02g0227700	PREDICTED: receptor-like protein kinase HSL1 isoform X1 [Oryza sativa Japonica Group]	1.75669	1.4357	1.48044	8.53653	8.11657	1.12515	0.26284	down	yes
Os03g0125600	PREDICTED: probable serine/threonine-protein kinase At1g01540 [Oryza sativa Japonica Group]	18.3602	21.2439	17.522	8.13031	6.69575	7.93005	2.51037	up	yes
Os02g0120200	phospholipase D delta isoform 1b-like protein [Oryza sativa Japonica Group]	0.320732	0.567063	0.389086	0.074518	0.022685	0.015591	11.3205	up	yes
Os05g0389000	Os05g0389000, partial [Oryza sativa Japonica Group]	8.33998	8.34407	8.52824	2.28199	1.73031	1.95675	4.22384	up	yes
Os03g0637900	putative kinase interacting protein [Oryza sativa Japonica Group]	3.84904	4.74547	4.214	0.576131	0.650317	0.964354	5.84649	up	yes
Os03g0200200	PREDICTED: uncharacterized protein LOC4331964 [Oryza sativa Japonica Group]	2.65205	1.9229	2.27316	0.171923	0.368451	0.268115	8.47027	up	yes
Os03g0750100	Os03g0750100 [Oryza sativa Japonica Group]	24.1278	29.8588	26.5184	11.9871	11.5852	10.9348	2.333	up	yes
Os01g0799900	PREDICTED: metacaspase-5 [Oryza sativa Japonica Group]	19.9674	26.2658	22.9289	8.32765	9.04977	10.1957	2.50832	up	yes
Os01g0823700	PREDICTED: uncharacterized protein LOC4327574 isoform X1 [Oryza sativa Japonica Group]	6.56836	5.16744	5.9757	1.48775	1.81273	1.70311	3.53975	up	yes
Os01g0871800;Os01g0871900	peptide transporter-like protein [Oryza sativa Japonica Group];Os01g0871900 [Oryza sativa Japonica Group]	12.7696	13.4432	7.66938	4.3819	4.50221	5.47188	2.36014	up	yes
Os03g0824600	Os03g0824600, partial [Oryza sativa Japonica Group]	1.58155	2.63457	0.964288	0.289599	0.172541	0.135844	8.66314	up	yes
Os11g0412484	PREDICTED: uncharacterized protein LOC107275286 [Oryza sativa Japonica Group]	4.82525	8.47851	5.79596	0.944515	0.964926	0.943008	6.69591	up	yes
Os09g0454600	PREDICTED: mitochondrial phosphate carrier protein 3, mitochondrial [Oryza sativa Japonica Group]	1.22405	1.82304	0.695455	5.91843	5.96898	5.69472	0.212861	down	yes
Os10g0536450	Os10g0536450 [Oryza sativa Japonica Group]	0.336071	0.384511	0.214654	1.81336	2.33542	2.69675	0.13662	down	yes
Os03g0775700	PREDICTED: uncharacterized protein LOC4334289 [Oryza sativa Japonica Group]	0.663408	1.15494	0.752443	0.067356	0.097942	0.151498	8.11497	up	yes
Os10g0479700	PREDICTED: uncharacterized membrane protein At1g06890 [Oryza sativa Japonica Group]	1.35485	0.884493	1.34862	0.129061	0.0710334	0.203977	8.87953	up	yes
Os01g0508000	hypothetical protein OsJ_01954 [Oryza sativa Japonica Group]	4.71859	4.04361	5.1977	0.95376	0.918822	0.671233	5.48779	up	yes
Os09g0397300	putative trehalose-6-phosphate synthase/phosphatase [Oryza sativa Japonica Group]	19.6835	27.718	21.2177	10.7106	9.76864	10.5019	2.21487	up	yes
Os03g0375200	PREDICTED: uncharacterized protein LOC9270360 isoform X1 [Oryza sativa Japonica Group]	0.09006	0	0	0.517826	0.635975	0.50155	0.0544054	down	yes
Os01g0121300	PREDICTED: uncharacterized protein LOC4326042 [Oryza sativa Japonica Group]	50.787	33.3009	37.3314	16.017	21.3686	16.8767	2.23764	up	yes
Os10g0565700	hypothetical protein OsI_34688 [Oryza sativa Indica Group]	1.14998	1.11398	1.26923	0.215646	0.174273	0.127852	6.82385	up	yes
Os10g0107600	expressed protein [Oryza sativa Japonica Group]	0.578548	0.261407	0.330674	0.055747	0.041345	0.020498	9.95517	up	yes
Os03g0294032	Os03g0294032 [Oryza sativa Japonica Group]	0.596673	1.32036	0.641419	0.088282	0.12758	0.074361	8.81547	up	yes
Os05g0480600	PREDICTED: mucin-5AC [Oryza sativa Japonica Group]	2.37297	3.66352	2.87385	0.706053	0.494192	0.301751	5.93233	up	yes
Os07g0564500	PREDICTED: internal alternative NAD(P)H-ubiquinone oxidoreductase A1, mitochondrial [Oryza sativa Japonica Group]	0.115011	0.142633	0.231953	0.41557	1.59072	1.3629	0.145316	down	yes
Os06g0284200	PREDICTED: uncharacterized protein At1g04910 [Oryza sativa Japonica Group]	1.57285	0.802355	1.41897	0.197861	0.156761	0.205613	6.77248	up	yes
Os07g0120900	PREDICTED: uncharacterized protein LOC4342282 isoform X1 [Oryza sativa Japonica Group]	2.48547	1.83815	2.38299	0.309938	0.419837	0.028052	8.8498	up	yes
Os02g0655300	putative protein [Oryza sativa]	36.3832	60.8492	28.073	7.92156	24.036	10.8905	2.92441	up	yes
Os01g0660700	PREDICTED: uncharacterized protein LOC4327175 [Oryza sativa Japonica Group]	0.521342	1.93426	1.37253	0.132979	0.148766	0.137923	9.12181	up	yes
Os03g0326000;Os03g0326100	PREDICTED: phospholipid-transporting ATPase 1 [Oryza sativa Japonica Group];Os03g0326000, partial [Oryza sativa Japonica Group]	2.53099	3.33539	2.15888	6.17408	5.28061	5.88861	0.462729	down	yes
Os03g0359100	branched-chain amino acid aminotransferase, putative, expressed [Oryza sativa Japonica Group]	22.7248	15.3215	25.5203	9.02358	8.72362	9.7979	2.30773	up	yes
Os01g0331100	PREDICTED: GDSL esterase/lipase LIP-4 isoform X2 [Oryza sativa Japonica Group]	2.23505	5.09982	1.74302	0.274157	0.579704	0.41345	7.16312	up	yes
Os04g0116800	OSJNBb0050O03.6 [Oryza sativa Japonica Group]	0.39959	0.719219	0.600491	0.04124	0.048166	0.08561	9.82367	up	yes
Os08g0447000	PREDICTED: D-3-phosphoglycerate dehydrogenase 1, chloroplastic [Oryza sativa Japonica Group]	18.8693	34.4382	18.3781	4.43716	10.9503	10.2344	2.79783	up	yes
Os02g0708400	PREDICTED: uncharacterized protein LOC4330477 [Oryza sativa Japonica Group]	7.19172	8.5554	7.41294	2.46742	2.2346	2.12974	3.39006	up	yes
Os01g0805000	PREDICTED: 50S ribosomal protein L34, chloroplastic [Oryza sativa Japonica Group]	14.1687	0.180942	11.5248	0.605857	0.861314	0.50578	13.1146	up	yes
EPlOSAG00000038732		21.7683	118.729	73.0684	106.234	348.355	135.899	0.361676	down	yes
Os01g0341300	PREDICTED: uncharacterized protein LOC4326810 [Oryza sativa Japonica Group]	0	0.126211	0.079809	1.29459	0.634035	0.760257	0.0766193	down	yes
Os01g0782200	PREDICTED: sphingosine kinase 2 isoform X2 [Oryza sativa Japonica Group]	7.07298	4.10153	6.31311	13.5757	10.3857	13.1586	0.47111	down	yes
Os11g0586300	Os11g0586300, partial [Oryza sativa Japonica Group]	1.49696	1.09319	1.80886	0.10808	0.12938	0.292169	8.30584	up	yes
Os05g0127300	Os05g0127300, partial [Oryza sativa Japonica Group]	0.362616	0.468363	0.358058	1.91263	2.71848	1.07708	0.208304	down	yes
Os05g0447200	PREDICTED: auxin transporter-like protein 2 isoform X1 [Oryza sativa Japonica Group]	3.70518	8.59945	3.21411	0.473667	1.34267	1.02786	5.45628	up	yes
Os01g0533100	Os01g0533100 [Oryza sativa Japonica Group]	1.4095	1.25027	1.20089	0.068661	0.170258	0	16.1589	up	yes
Os01g0369200	PREDICTED: cullin-1 [Oryza sativa Japonica Group]	1.52103	1.97838	2.25722	0.230128	0.215751	0.455556	6.38607	up	yes
Os03g0815100	PREDICTED: NAC domain-containing protein 67-like [Oryza sativa Japonica Group]	5.39241	12.5358	3.2089	32.9152	36.4474	4.9731	0.284346	down	yes
Os01g0817100	PREDICTED: transmembrane protein 56-B isoform X1 [Oryza sativa Japonica Group]	9.54036	4.00304	8.64836	15.8919	12.7529	17.5993	0.479882	down	yes
Os04g0678200	PREDICTED: uncharacterized protein LOC4337412 isoform X2 [Oryza sativa Japonica Group]	8.53658	40.872	8.33876	4.26622	4.65137	5.24889	4.07633	up	yes
Os08g0505900	PREDICTED: DNA-damage-repair/toleration protein DRT100 [Oryza sativa Japonica Group]	0.50209	1.36419	0	0	0	0.028	66.6529	up	yes
Os02g0814000	PREDICTED: desumoylating isopeptidase 1 [Oryza sativa Japonica Group]	0.541782	5.35819	2.14759	6.8475	27.2803	6.84882	0.196394	down	yes
Os04g0679000	Os04g0679000 [Oryza sativa Japonica Group]	0.078108	0.278083	0.03771	0.922871	0.9988	1.64357	0.110484	down	yes
Os02g0199500	hypothetical protein OsI_06262 [Oryza sativa Indica Group]	0.342887	0.11778	0.443369	1.35515	3.32831	0.79583	0.164991	down	yes
Os06g0104400	Os06g0104400 [Oryza sativa Japonica Group]	12.2449	26.6634	20.4392	6.89828	8.39038	6.79953	2.68684	up	yes
Os06g0320300	PREDICTED: uncharacterized protein LOC4340891 [Oryza sativa Japonica Group]	6.08995	1.20694	5.74017	0.704346	0.727383	0.374849	7.21644	up	yes
Os02g0810600	Os02g0810600, partial [Oryza sativa Japonica Group]	0.045238	0.274229	0.132983	1.03616	1.29288	1.44825	0.119782	down	yes
Os05g0565100	PREDICTED: cytochrome b561 domain-containing protein At2g30890 [Oryza sativa Japonica Group]	1.11944	0.906406	0.563571	0.055781	0.046372	0.152051	10.1864	up	yes
Os11g0592900	PREDICTED: uncharacterized protein LOC4350830 [Oryza sativa Japonica Group]	0.169318	0	0.181484	0.021983	3.87878	4.63895	0.0410789	down	yes
Os04g0432000	PREDICTED: serine/threonine-protein kinase SAPK7 [Oryza sativa Japonica Group]	17.7776	27.0854	18.4641	6.54557	6.47395	10.1167	2.73715	up	yes
Os03g0410300	PREDICTED: protein ELF4-LIKE 3 [Oryza sativa Japonica Group]	0.127716	37.6095	0.527967	0.604167	0.566035	0.833545	19.0968	up	yes
Os03g0204100	PREDICTED: formin-like protein 8 [Oryza sativa Japonica Group]	0.477363	2.07842	1.03787	0.265087	0.100249	0.058808	8.47271	up	yes
Os02g0814400	PREDICTED: cytochrome c1 2, heme protein, mitochondrial isoform X1 [Oryza sativa Japonica Group]	65.7536	161.403	42.9491	39.8686	34.3871	15.8719	2.99692	up	yes
Os03g0262900	PREDICTED: vacuolar protein sorting-associated protein 9A isoform X1 [Oryza sativa Japonica Group]	9.49996	11.2205	10.0693	3.7849	3.66995	4.30996	2.61711	up	yes
Os10g0513900	PREDICTED: cytochrome P450 89A2 [Oryza sativa Japonica Group]	0.428368	0.68327	0.375626	0.04859	0.048434	0.063043	9.29151	up	yes
Os11g0135000	Os11g0135000, partial [Oryza sativa Japonica Group]	1.12892	0.461345	0.695789	0.0921032	0.105184	0.0478393	9.32602	up	yes
Os02g0462800	PREDICTED: probable WRKY transcription factor 11 [Oryza sativa Japonica Group]	0	0.120959	0	0.497627	0.899573	1.00224	0.0504114	down	yes
Os03g0805400	PREDICTED: lipid phosphate phosphatase delta [Oryza sativa Japonica Group]	3.4478	1.90654	4.01265	9.60078	7.27309	9.61514	0.353618	down	yes
Os10g0536500	PREDICTED: protein CURVATURE THYLAKOID 1B, chloroplastic [Oryza sativa Japonica Group]	59.1617	155.157	77.0722	48.1527	35.1949	33.4566	2.49469	up	yes
Os10g0477600	PREDICTED: protein CUP-SHAPED COTYLEDON 1 [Oryza sativa Japonica Group]	2.03143	1.29887	1.62878	0.131473	0.059878	0.363141	8.94347	up	yes
Os04g0469000	PREDICTED: uncharacterized protein LOC4336109 [Oryza sativa Japonica Group]	3.13142	2.78735	1.17696	6.88227	7.07517	19.9384	0.209339	down	yes
Os06g0566300	RecName: Full=Zinc transporter 10; AltName: Full=ZRT/IRT-like protein 10; Short=OsZIP10; Flags: Precursor	2.09091	1.50464	1.95094	6.60986	5.63976	7.36467	0.282779	down	yes
Os09g0539000	Os09g0539000 [Oryza sativa Japonica Group]	0.741013	0.955494	0.751519	0.102829	0.035333	0.109635	9.87916	up	yes
Os09g0364800		2.47342	5.0458	2.81697	0.680927	0.343554	0.302501	7.78924	up	yes
Os12g0189300	Os12g0189300 [Oryza sativa Japonica Group]	1.23037	1.35097	1.38207	0.073333	0.11092	0.275891	8.61342	up	yes
Os09g0346500		22.5328	13.5051	8.49387	23.7528	44.2607	32.9808	0.440934	down	yes
Os05g0518000	PREDICTED: protein HEADING DATE 3A-like [Oryza sativa Japonica Group]	0.398722	0.924843	1.09037	4.61765	4.8405	3.95609	0.179953	down	yes
Os01g0227200	PREDICTED: proline-rich receptor-like protein kinase PERK1 [Oryza sativa Japonica Group]	16.9887	18.4971	16.7873	8.10045	7.75382	7.2145	2.26597	up	yes
Os04g0630300	PREDICTED: anthocyanidin reductase isoform X1 [Oryza sativa Japonica Group]	0.615199	1.34266	0.360855	0.051392	0.09682	0	15.6446	up	yes
Os03g0586600	PREDICTED: DNA-directed RNA polymerases II, IV and V subunit 6A [Oryza sativa Japonica Group]	33.5606	55.124	44.4977	19.4573	19.1168	15.7389	2.45212	up	yes
Os03g0610650	PREDICTED: serpin-ZXA [Oryza sativa Japonica Group]	4.75407	0.698932	3.46905	19.4955	2.04738	20.1115	0.214192	down	yes
Os03g0665200	PREDICTED: uncharacterized protein LOC4333657 [Oryza sativa Japonica Group]	2.04109	3.17718	2.62019	0.5532	0.303183	0.311166	6.71361	up	yes
Os10g0487300	PREDICTED: nijmegen breakage syndrome 1 protein isoform X1 [Oryza sativa Japonica Group]	12.0121	11.9431	13.5523	5.32527	3.45617	4.12988	2.90501	up	yes
Os02g0254550	PREDICTED: zinc finger BED domain-containing protein RICESLEEPER 4-like [Oryza sativa Japonica Group]	3.71713	3.60699	4.6131	8.80824	8.77381	9.10247	0.447346	down	yes
Os03g0158500	Putative RNA-binding protein [Oryza sativa Japonica Group]	339.132	307.95	301.81	172.881	148.585	127.476	2.11362	up	yes
Os08g0156100	PREDICTED: uncharacterized protein LOC4344693 [Oryza sativa Japonica Group]	0	1.55629	2.12339	0	0.062333	0	59.0326	up	yes
Os05g0217700	RecName: Full=BURP domain-containing protein 7; Short=OsBURP07; Flags: Precursor	3.32447	4.72958	4.23522	0.698179	0.793677	0.494947	6.18545	up	yes
Os05g0181650		0.769589	0.451305	0.159917	2.57302	5.37448	2.22358	0.135758	down	yes
Os03g0816000;Os03g0815900	Os03g0816000 [Oryza sativa Japonica Group];PREDICTED: LOW QUALITY PROTEIN: transcription elongation factor TFIIS [Oryza sativa Japonica Group]	21.9373	25.7695	24.2194	8.72054	13.3612	10.0123	2.24111	up	yes
Os08g0238500	Os08g0238500 [Oryza sativa Japonica Group]	1.12896	1.12298	1.05795	0.103007	0.18333	0.043198	10.0441	up	yes
Os04g0669300	PREDICTED: EH domain-containing protein 1 [Oryza sativa Japonica Group]	0.139909	0.009815	0.174017	1.14829	0.643648	0.890935	0.120669	down	yes
Os09g0337300	PREDICTED: ankyrin repeat-containing protein At5g02620 [Oryza sativa Japonica Group]	0	4.9534	7.13631	0.334133	0.184291	0.135045	18.5008	up	yes
Os12g0480200	Os12g0480200, partial [Oryza sativa Japonica Group]	1.37655	1.00266	1.56225	0.195893	0.140572	0.255769	6.65524	up	yes
Os05g0366000	PREDICTED: beta-glucosidase 21 [Oryza sativa Japonica Group]	1.00497	0.791108	1.32737	0.140207	0.141545	0.015621	10.5035	up	yes
Os08g0555300	Os08g0555300 [Oryza sativa Japonica Group]	0.83764	0.626732	0.306114	3.59271	2.43097	1.98094	0.221183	down	yes
Os04g0223300	PREDICTED: probable L-ascorbate peroxidase 3 [Oryza sativa Japonica Group]	6.99442	5.66275	5.45366	0.86529	0.841273	1.49358	5.65938	up	yes
Os01g0127900	PREDICTED: mannose-6-phosphate isomerase 1 isoform X1 [Oryza sativa Japonica Group]	0.532721	0.391219	0.74925	3.55298	2.42774	1.8823	0.212792	down	yes
Os01g0777200	hypothetical protein OsI_03949 [Oryza sativa Indica Group]	6.048	5.33499	7.23914	1.53597	1.07424	1.70397	4.31649	up	yes
Os01g0115566		1.36979	0.0602689	2.35358	6.80242	6.99189	8.89707	0.166743	down	yes
Os05g0588200	PREDICTED: uncharacterized protein LOC4339770 [Oryza sativa Japonica Group]	1.0139	1.22206	0.955915	0.098924	0.152016	0.108068	8.89081	up	yes
Os09g0474800	PREDICTED: phosphatidylinositol 4-kinase gamma 5 [Oryza sativa Japonica Group]	18.3744	19.7713	18.4658	9.56647	7.808	9.55456	2.10225	up	yes
Os03g0722100	Myb-like DNA-binding domain containing protein, expressed [Oryza sativa Japonica Group]	33.919	34.9326	33.381	17.5784	14.1802	16.7807	2.10618	up	yes
Os10g0565200	Os10g0565200 [Oryza sativa Japonica Group]	1.07421	2.05235	0.543129	0.15971	0	0	22.9772	up	yes
Os04g0449900	hypothetical protein OsI_16094 [Oryza sativa Indica Group]	267.029	185.629	248.231	113.873	98.6156	116.249	2.13206	up	yes
Os02g0636700	PREDICTED: putative GEM-like protein 8 [Oryza sativa Japonica Group]	0.239117	10.5172	3.47988	0.348064	0.563255	0.433817	10.5834	up	yes
Os01g0869900;EPlOSAG00000021988	PREDICTED: serine/threonine-protein kinase SAPK4 [Oryza sativa Japonica Group]	28.5815	23.3692	27.4979	10.5277	12.1508	10.3758	2.40358	up	yes
Os07g0148800	Os07g0148800, partial [Oryza sativa Japonica Group]	4.28859	4.06902	4.28658	0.889628	0.673581	0.76063	5.44108	up	yes
Os07g0204100	PREDICTED: uncharacterized protein LOC4342676 [Oryza sativa Japonica Group]	11.0251	26.4619	15.5747	5.48583	5.37938	4.7253	3.40346	up	yes
Os08g0151000	PREDICTED: uncharacterized protein LOC4344664 isoform X1 [Oryza sativa Japonica Group]	25.4803	39.565	24.3003	14.6938	7.97299	14.0102	2.43601	up	yes
Os08g0409900	PREDICTED: hexuronate transporter [Oryza sativa Japonica Group]	0.502767	0.553364	0.650969	4.77304	1.9719	1.40752	0.209397	down	yes
Os06g0666400	PREDICTED: VQ motif-containing protein 22 [Oryza sativa Japonica Group]	19.5077	46.9022	20.499	66.051	67.8026	46.899	0.480817	down	yes
Os01g0584250	PREDICTED: myosin-17 [Oryza sativa Japonica Group]	5.99849	5.50559	5.6187	1.34986	1.47042	1.78921	3.71467	up	yes
Os08g0238600	Endo-1,3;1,4-beta-D-glucanase precursor-like protein [Oryza sativa Japonica Group]	1.61275	0.712387	1.47243	0.088653	0.216075	0.046008	10.8274	up	yes
Os12g0133100	Os12g0133100, partial [Oryza sativa Japonica Group]	17.5266	6.87627	14.1417	5.16904	4.65842	5.11155	2.58013	up	yes
Os10g0528200	PREDICTED: uncharacterized protein LOC4349188 [Oryza sativa Japonica Group]	0.433034	0.755896	0	3.79604	3.44942	4.9935	0.0971431	down	yes
Os12g0630200	PREDICTED: protein P21 [Oryza sativa Japonica Group]	4.85067	11.821	0	0	0.195038	0	85.4788	up	yes
Os12g0640951	PREDICTED: microtubule-associated protein 70-1 [Oryza sativa Japonica Group]	0.905311	1.89886	0.91434	0.225143	0.049119	0.157915	8.60415	up	yes
Os06g0118700	PREDICTED: protein ASPARTIC PROTEASE IN GUARD CELL 2 [Oryza sativa Japonica Group]	2.74473	5.46216	2.26088	0.553147	0.594397	0.684191	5.71468	up	yes
Os10g0141400	Os10g0141400, partial [Oryza sativa Japonica Group]	2.28992	1.88564	2.07017	0.094062	0.332664	0.305442	8.53046	up	yes
Os02g0173900	Os02g0173900 [Oryza sativa Japonica Group]	54.5301	56.1719	55.4223	28.2516	24.6167	27.0192	2.07948	up	yes
Os04g0613000	PREDICTED: zinc transporter 3 [Oryza sativa Japonica Group]	5.40406	3.59388	1.08134	0.676526	0.485699	0.188232	7.46361	up	yes
Os05g0370600	PREDICTED: protein QUIRKY [Oryza sativa Japonica Group]	1.19812	1.38116	1.34613	0.226728	0.27013	0.136309	6.19966	up	yes
Os02g0448400	PREDICTED: synaptotagmin-2 [Oryza sativa Japonica Group]	23.7202	25.9115	27.6506	11.8724	10.2251	12.2331	2.25112	up	yes
Os09g0569000;Os09g0569300	unnamed protein product [Oryza sativa Japonica Group];PREDICTED: sugar phosphatase YfbT [Oryza sativa Japonica Group]	12.7391	2.91547	11.7217	18.4467	16.8622	20.3799	0.491595	down	yes
Os06g0711600	PREDICTED: pre-mRNA-splicing factor syf2 [Oryza sativa Japonica Group]	30.486	46.225	31.1557	17.2564	14.9565	13.5674	2.35618	up	yes
Os02g0704800	PREDICTED: ornithine carbamoyltransferase, chloroplastic isoform X1 [Oryza sativa Japonica Group]	74.6133	59.5058	74.418	35.0599	31.6438	31.8497	2.11598	up	yes
Os03g0122300	oxidoreductase, 2OG-Fe oxygenase family protein, expressed [Oryza sativa Japonica Group]	1.26691	5.36786	1.68573	0.534427	0.321735	0.345408	6.92469	up	yes
Os02g0184100	hypothetical protein OsI_06125 [Oryza sativa Indica Group]	11.2733	4.2955	14.9747	3.26933	2.77051	2.86359	3.43053	up	yes
Os02g0528900	PREDICTED: ABC transporter G family member 41 isoform X2 [Oryza sativa Japonica Group]	0.064993	0.046862	0.099181	0.359946	0.464924	0.447117	0.165911	down	yes
Os03g0439500	Os03g0439500, partial [Oryza sativa Japonica Group]	1.89554	2.87553	2.6726	0.346634	0.421717	0.57825	5.52774	up	yes
Os06g0178900	PREDICTED: pyrophosphate-energized vacuolar membrane proton pump [Oryza sativa Japonica Group]	27.5252	15.0237	22.9102	9.99002	8.48412	10.3552	2.27057	up	yes
Os04g0502800	Os04g0502800, partial [Oryza sativa Japonica Group]	32.4974	16.3724	25.7145	10.7121	9.65623	11.1905	2.36334	up	yes
Os02g0557800	Os02g0557800, partial [Oryza sativa Japonica Group]	17.7327	20.4686	23.6513	6.73531	9.4409	8.68165	2.48825	up	yes
Os04g0661200	PREDICTED: inositol-pentakisphosphate 2-kinase IPK1 [Oryza sativa Japonica Group]	21.7857	15.0772	19.8798	8.61579	6.6513	8.19059	2.41894	up	yes
Os11g0571900	hypothetical protein OsI_36542 [Oryza sativa Indica Group]	8.82899	10.6118	10.6714	2.36938	3.36253	3.24951	3.35271	up	yes
Os04g0583000	PREDICTED: pentatricopeptide repeat-containing protein At5g13770, chloroplastic [Oryza sativa Japonica Group]	0.066709	0.028071	4.16246	11.7301	10.179	10.4999	0.13136	down	yes
Os01g0883900	PREDICTED: probable methyltransferase PMT24 [Oryza sativa Japonica Group]	7.29052	8.85105	8.15906	2.68391	2.86245	2.67501	2.95579	up	yes
Os04g0538800	PREDICTED: kinesin-like protein NACK1 [Oryza sativa Japonica Group]	11.6663	11.4257	12.4346	5.4413	4.39983	5.34668	2.33915	up	yes
Os07g0681600	PREDICTED: probable ATP-dependent DNA helicase RecQ isoform X2 [Oryza sativa Japonica Group]	0.412083	0.294168	0.238253	0.027435	0.018493	0.057724	9.11226	up	yes
Os09g0469400	Os09g0469400 [Oryza sativa Japonica Group]	12.9711	8.32132	13.8589	5.38109	4.77998	5.23933	2.2825	up	yes
Os05g0583000	PREDICTED: probable WRKY transcription factor 23 isoform X2 [Oryza sativa Japonica Group]	0.729482	2.30844	1.31476	0.14837	0.108654	0.276705	8.15522	up	yes
Os12g0599900	PREDICTED: ankyrin-1 isoform X1 [Oryza sativa Japonica Group]	1.6126	1.19983	1.78958	0.340143	0.097968	0.17943	7.45217	up	yes
Os01g0634900	Os01g0634900 [Oryza sativa Japonica Group]	0.899074	1.47995	1.04393	0.033586	0.010424	0.222873	12.8257	up	yes
Os03g0348900	PREDICTED: E3 ubiquitin-protein ligase MIEL1 [Oryza sativa Japonica Group]	2.17526	1.39071	1.50688	0.138951	0.358344	0.10926	8.36336	up	yes
Os03g0259900	PREDICTED: myosin-binding protein 2 isoform X3 [Oryza sativa Japonica Group]	8.35626	7.11169	7.65093	2.20542	2.64019	3.42265	2.7961	up	yes
Os10g0482900	PREDICTED: uncharacterized protein LOC4348928 [Oryza sativa Japonica Group]	2.24041	2.85129	2.6458	4.65996	8.01248	7.99813	0.374324	down	yes
Os04g0630100	Os04g0630100 [Oryza sativa Japonica Group]	4.71441	5.78239	4.05809	0.804852	0.916065	1.03401	5.28322	up	yes
Os02g0221100	Os02g0221100 [Oryza sativa Japonica Group]	0.11279	0.161298	0.032926	0.716667	0.932111	0.541165	0.140193	down	yes
Os05g0585900;EPlOSAG00000003964	PREDICTED: mitochondrial adenine nucleotide transporter ADNT1 [Oryza sativa Japonica Group]	38.7519	24.3799	38.4008	14.3598	14.2354	16.4215	2.25545	up	yes
Os06g0194000	PREDICTED: ethylene-responsive transcription factor 1-like [Oryza sativa Japonica Group]	118.404	137.246	133.862	64.1833	63.8425	60.3646	2.06758	up	yes
Os03g0266800	PREDICTED: LRR receptor-like serine/threonine-protein kinase FEI 1 isoform X2 [Oryza sativa Japonica Group]	26.4267	22.7242	23.457	11.7997	11.3433	10.6079	2.15128	up	yes
Os10g0163040	PREDICTED: disease resistance protein RPM1-like [Oryza sativa Japonica Group]	2.07299	1.8916	2.43489	2.88577	3.392	11.9258	0.351552	down	yes
Os03g0159100	PREDICTED: probable receptor-like protein kinase At5g56460 isoform X2 [Oryza sativa Japonica Group]	10.2761	9.6329	10.2776	3.28735	2.38721	2.22721	3.82022	up	yes
Os01g0212700	Os01g0212700, partial [Oryza sativa Japonica Group]	1.01246	1.81435	0.480052	0	0.125682	0	26.3114	up	yes
Os04g0689400	PREDICTED: probable receptor-like protein kinase At1g49730 [Oryza sativa Japonica Group]	0.761053	1.02013	0.390544	0.04957	0.049909	0.150366	8.69231	up	yes
Os06g0700700	Os06g0700700 [Oryza sativa Japonica Group]	0.616055	0.930856	0.713188	0.117045	0.101597	0.147426	6.17397	up	yes
Os08g0526700	Os08g0526700 [Oryza sativa Japonica Group]	2.8792	3.46768	2.68032	0.644016	0.434748	0.403196	6.09139	up	yes
Os03g0299200	PREDICTED: sex determination protein tasselseed-2 [Oryza sativa Japonica Group]	0.494618	0.4738	0.367782	2.35207	2.69875	1.72262	0.197271	down	yes
Os03g0401200	PREDICTED: uncharacterized protein LOC4333061 [Oryza sativa Japonica Group]	0.14825	5.89502	0.43084	0.164081	0.270822	0.125374	11.5552	up	yes
Os11g0657000	Os11g0657000, partial [Oryza sativa Japonica Group]	0.184698	0.307049	0.261745	0	0.026532	0.02726	14.0075	up	yes
Os07g0687100;Os07g0687200	unknown protein [Oryza sativa Japonica Group];Os07g0687200 [Oryza sativa Japonica Group]	19.9067	1.67138	5.49985	1.86474	2.99129	0.808397	4.78036	up	yes
Os04g0582700	Os04g0582700 [Oryza sativa Japonica Group]	0.462817	0.44821	0.659562	0.063645	0.079405	0.015196	9.92498	up	yes
Os12g0624900	PREDICTED: uncharacterized protein LOC4352838 [Oryza sativa Japonica Group]	2.50352	16.9258	15.8657	1.73052	2.21226	3.3705	4.82616	up	yes
Os03g0417800	Os03g0417833 [Oryza sativa Japonica Group]	59.9446	52.2779	54.3757	24.9926	23.3666	23.7537	2.31024	up	yes
Os05g0568600	PREDICTED: uncharacterized protein LOC4339649 [Oryza sativa Japonica Group]	2.30332	2.25892	2.32646	0.365657	0.341918	0.27749	6.99314	up	yes
Os02g0771600	PREDICTED: 1-aminocyclopropane-1-carboxylate oxidase 1-like isoform X2 [Oryza sativa Japonica Group]	2.20379	4.63157	8.57438	1.28087	1.31874	0.917498	4.38137	up	yes
Os04g0454200	PREDICTED: sugar transport protein 5 [Oryza sativa Japonica Group]	0.196436	0.99603	0.846354	0.047166	0.083027	0	15.66	up	yes
Os11g0525600	Os11g0525600, partial [Oryza sativa Japonica Group]	42.3089	35.9993	43.4871	20.4845	18.2683	20.6249	2.0512	up	yes
Os01g0253300	PREDICTED: importin subunit alpha-1a [Oryza sativa Japonica Group]	275.135	189.935	297.779	137.285	104.929	116.28	2.12793	up	yes
Os02g0101000	amino acid transporter-like protein [Oryza sativa Japonica Group]	22.393	12.7767	19.909	7.76842	6.78146	8.33998	2.40625	up	yes
Os10g0510000	PREDICTED: actin-2 [Oryza sativa Japonica Group]	19.1257	23.1099	28.6498	10.6737	7.72088	10.3703	2.4643	up	yes
Os03g0795800	PREDICTED: BI1-like protein [Oryza sativa Japonica Group]	22.0574	15.7488	18.05	26.9533	22.6603	62.1332	0.499846	down	yes
Os03g0162500	PREDICTED: uncharacterized protein LOC4331713 [Oryza sativa Japonica Group]	3.51811	3.48717	2.50286	0.342618	0.842881	0.128854	7.23409	up	yes
Os02g0110600	PREDICTED: receptor-like serine/threonine-protein kinase NCRK isoform X3 [Oryza sativa Japonica Group]	2.0832	3.01893	1.909	0.380009	0.357594	0.538918	5.49236	up	yes
Os09g0482650	unnamed protein product [Oryza sativa Japonica Group]	0	0	0.074262	0.161243	0.568646	0.665581	0.0532165	down	yes
Os10g0468500	Os10g0469200 [Oryza sativa Japonica Group]	1.29779	1.94347	1.54725	0.043106	0.456723	0.039037	8.88627	up	yes
Os10g0166600		7.13755	3.9002	5.07021	1.04326	0.799245	1.10404	5.46673	up	yes
Os04g0197100		1.98763	2.94031	2.37046	6.37171	7.86634	6.88955	0.345444	down	yes
Os02g0203000		4.28705	1.83345	3.96467	9.69452	8.4071	8.43345	0.380069	down	yes
Os07g0166600	hypothetical protein OsJ_23216 [Oryza sativa Japonica Group]	0.687792	0.374685	0.309075	0.18316	6.04823	6.01921	0.111958	down	yes
Os05g0378800	PREDICTED: probable methyltransferase PMT7 [Oryza sativa Japonica Group]	19.706	14.5519	20.8854	7.96732	7.15235	8.71464	2.31361	up	yes
Os05g0454500	PREDICTED: uncharacterized protein LOC4338976 [Oryza sativa Japonica Group]	5.40818	3.5415	5.0811	12.58	13.5659	14.885	0.341956	down	yes
Os08g0379200	Os08g0379200, partial [Oryza sativa Japonica Group]	19.3812	12.6805	19.5875	8.30781	7.97381	8.15189	2.11387	up	yes
Os07g0123500	PREDICTED: BTB/POZ domain-containing protein At3g50780 [Oryza sativa Japonica Group]	0.51313	0.472094	0.456981	0.019977	0.007144	0.10725	10.733	up	yes
Os01g0584200	PREDICTED: myosin-17 [Oryza sativa Japonica Group]	1.19254	1.55202	1.51819	0.234203	0.256966	0.233499	5.88236	up	yes
Os07g0685300	PREDICTED: myb family transcription factor APL isoform X2 [Oryza sativa Japonica Group]	4.2473	11.5367	7.50103	1.51092	2.14121	1.51563	4.50584	up	yes
Os10g0330000	hypothetical protein OsI_33098 [Oryza sativa Indica Group]	0	0	7.7025	498.469	0	431.533	0.00828224	down	yes
Os02g0111500	PREDICTED: wall-associated receptor kinase 5 [Oryza sativa Japonica Group]	0.008681	0.259661	0.2774	1.19674	2.4428	0.789343	0.123223	down	yes
Os06g0130500	PREDICTED: peptidyl-prolyl cis-trans isomerase CYP18-1 [Oryza sativa Japonica Group]	0.199855	17.0796	6.35089	0.602179	1.08767	0.389391	11.3649	up	yes
Os08g0407600	PREDICTED: uncharacterized protein LOC4345537 [Oryza sativa Japonica Group]	14.5501	33.7118	14.1359	8.571	6.98283	8.01998	2.64691	up	yes
Os08g0156900	putative SPO11 protein [Oryza sativa Japonica Group]	6.33385	4.49486	6.37608	1.20799	1.35568	1.14099	4.64408	up	yes
Os02g0155900;Os02g0156200	hypothetical protein OsI_05909 [Oryza sativa Indica Group];Os02g0156200 [Oryza sativa Japonica Group]	0.525825	0.819012	3.36984	4.19625	5.62398	4.65971	0.3256	down	yes
Os08g0345700	PREDICTED: pyrophosphate--fructose 6-phosphate 1-phosphotransferase subunit alpha [Oryza sativa Japonica Group]	57.7917	54.1788	57.8741	29.9332	26.7099	26.4833	2.04321	up	yes
Os02g0158800	PREDICTED: uncharacterized protein At1g04910 [Oryza sativa Japonica Group]	1.52002	2.53029	1.63619	0.255351	0.403005	0.300061	5.93322	up	yes
Os07g0526400	PREDICTED: bisdemethoxycurcumin synthase-like [Oryza sativa Japonica Group]	0.535684	1.67577	0.185007	0.026716	0.107595	0	17.8426	up	yes
Os03g0432100	PREDICTED: pyruvate, phosphate dikinase 2 [Oryza sativa Japonica Group]	2.83046	2.54646	2.53125	0.566265	0.465239	0.589524	4.8785	up	yes
Os03g0181500	fiddlehead, putative, expressed [Oryza sativa Japonica Group]	3.30915	1.19312	3.5382	0.128703	0.450412	0	13.8841	up	yes
Os04g0486950	PREDICTED: malate synthase [Oryza sativa Japonica Group]	0.440197	0.846193	0.395276	0.030786	0.056525	0.101919	8.88689	up	yes
Os01g0332150	hypothetical protein OsI_01715 [Oryza sativa Indica Group]	1.19006	3.32552	1.29847	5.08228	6.8151	7.82814	0.294748	down	yes
EPlOSAG00000044171		8.63055	26.3149	4.50385	3.12656	3.11922	2.17129	4.68683	up	yes
Os02g0273000	PREDICTED: uridine kinase-like protein 3 [Oryza sativa Japonica Group]	31.8955	25.0263	30.822	14.7211	12.4041	13.6329	2.1528	up	yes
Os07g0142900	PREDICTED: uncharacterized oxidoreductase At1g06690, chloroplastic [Oryza sativa Japonica Group]	324.036	265.348	300.28	148.789	148.454	140.776	2.03111	up	yes
Os06g0703500	PREDICTED: squamosa promoter-binding-like protein 12 [Oryza sativa Japonica Group]	8.93973	10.3923	8.87091	3.89858	3.89453	3.98048	2.39544	up	yes
Os07g0681700	PREDICTED: probable galacturonosyltransferase 7 [Oryza sativa Japonica Group]	1.86023	0.855481	1.43179	0.219266	0.236996	0.24418	5.92127	up	yes
Os09g0480600	PREDICTED: uncharacterized protein LOC4347390 [Oryza sativa Japonica Group]	29.0857	14.0009	13.9176	4.80519	4.78655	4.80869	3.95851	up	yes
Os05g0318700	Os05g0318700, partial [Oryza sativa Japonica Group]	5.72908	1.35937	1.94591	1.33178	1.26001	51.3164	0.167588	down	yes
Os07g0572100	putative copper amine oxidase [Oryza sativa Japonica Group]	14.1419	25.5283	12.7411	7.55587	6.94075	7.77362	2.35342	up	yes
Os02g0185300	PREDICTED: ent-isokaurene C2-hydroxylase-like [Oryza sativa Japonica Group]	2.42882	3.62417	0.714402	0.429054	0.335724	0.040516	8.40363	up	yes
Os09g0558900	PREDICTED: NADPH--cytochrome P450 reductase [Oryza sativa Japonica Group]	11.2974	9.61786	11.0178	4.09417	3.31138	4.25269	2.7391	up	yes
Os02g0639900	PREDICTED: thioredoxin M1, chloroplastic [Oryza sativa Japonica Group]	12.7699	94.2074	7.80354	9.42732	7.681	0.634531	6.46913	up	yes
Os04g0549700	PREDICTED: ethylene-responsive transcription factor ERF038 [Oryza sativa Japonica Group]	0	1.11482	0.986125	0.038239	0	0	54.9424	up	yes
Os01g0623200	PREDICTED: S-type anion channel SLAH2 isoform X1 [Oryza sativa Japonica Group]	0.486947	1.20666	0.531298	0	0.108418	0.047622	14.2586	up	yes
Os09g0320400	PREDICTED: nucleobase-ascorbate transporter 2 [Oryza sativa Japonica Group]	0.150156	0	0.072883	0.803403	0.619281	0.663492	0.106913	down	yes
Os05g0438800	PREDICTED: actin-1 [Oryza sativa Japonica Group]	45.633	33.713	46.3013	22.1771	18.2051	21.0837	2.04418	up	yes
Os04g0635100	PREDICTED: uncharacterized protein LOC4337130 [Oryza sativa Japonica Group]	2.13192	6.5975	2.69211	0.25354	0.507716	0.6579	8.04811	up	yes
		9.7893	7.11405	10.9072	3.44409	3.67569	3.73184	2.5628	up	yes
Os11g0700500	PREDICTED: myb-related protein MYBAS1 [Oryza sativa Japonica Group]	18.2884	12.362	19.4988	6.1446	6.38649	4.06707	3.02137	up	yes
Os03g0405900	PREDICTED: probable nucleoredoxin 1-2 [Oryza sativa Japonica Group]	28.4756	20.9084	27.2553	12.289	10.6835	11.9792	2.19272	up	yes
Os12g0143800	PREDICTED: meiotic recombination protein DMC1 homolog [Oryza sativa Japonica Group]	0.626423	0.53034	0.724413	0.088559	0.0655	0.072567	8.3008	up	yes
Os04g0281900	Os04g0281900 [Oryza sativa Japonica Group]	3.35884	36.2678	6.33966	2.9293	2.51216	2.8275	5.5589	up	yes
Os03g0128000	Os03g0128000 [Oryza sativa Japonica Group]	0.970883	1.43325	0	0.042616	0.028415	0	33.8463	up	yes
Os01g0953600	PREDICTED: probable NADPH:quinone oxidoreductase 1 [Oryza sativa Japonica Group]	7.11769	11.6692	3.53776	1.87493	3.07822	1.22043	3.61616	up	yes
Os12g0617250	PREDICTED: 9-cis-epoxycarotenoid dioxygenase 1, chloroplastic [Oryza sativa Japonica Group]	0.437803	1.08668	0.393751	2.58384	3.43747	3.02014	0.21216	down	yes
Os09g0559600	unknown protein [Oryza sativa Japonica Group]	15.7061	19.2194	11.789	4.30326	4.15003	4.841	3.51388	up	yes
Os06g0195025	hypothetical protein OsI_22003 [Oryza sativa Indica Group]	36.6915	36.3156	38.5567	17.8238	18.4153	18.2074	2.04905	up	yes
Os01g0919800	PREDICTED: probable auxin efflux carrier component 6 isoform X1 [Oryza sativa Japonica Group]	4.69437	4.50363	3.7053	9.81288	10.7382	12.5572	0.38973	down	yes
Os08g0472800	PREDICTED: abscisic acid 8'-hydroxylase 2 [Oryza sativa Japonica Group]	19.6178	31.6997	17.6127	10.1135	9.39337	10.5655	2.29214	up	yes
Os10g0397400	PREDICTED: delta(24)-sterol reductase [Oryza sativa Japonica Group]	24.3957	20.7283	33.0721	13.6648	8.57539	13.4059	2.19369	up	yes
Os07g0622700	PREDICTED: uncharacterized hydrolase YugF [Oryza sativa Japonica Group]	0.781282	0.644028	0.660399	0.127239	0.057969	0.08924	7.59965	up	yes
Os06g0160600	Os06g0160600 [Oryza sativa Japonica Group]	0.561584	0.702746	0.465177	0.014	0	0.109876	13.9616	up	yes
Os12g0601000	Os12g0601000 [Oryza sativa Japonica Group]	0.2452	0.199429	0.023684	1.28359	0.630889	1.30531	0.145448	down	yes
EPlOSAG00000038332		13.952	8.25669	10.4032	3.77494	2.31297	3.14286	3.53295	up	yes
Os04g0412500	PREDICTED: alpha carbonic anhydrase 1, chloroplastic [Oryza sativa Japonica Group]	9.24734	9.98749	6.8003	18.4777	20.375	17.9194	0.45859	down	yes
Os02g0157600	Os02g0157600, partial [Oryza sativa Japonica Group]	6.02047	0.946057	7.73425	10.0898	10.8057	26.7584	0.308491	down	yes
Os10g0564900	PREDICTED: putative casein kinase II subunit beta-4 isoform X2 [Oryza sativa Japonica Group]	56.4935	59.1579	67.0471	32.0841	27.3848	31.1721	2.01563	up	yes
Os08g0538700	PREDICTED: retinoblastoma-related protein 1 isoform X2 [Oryza sativa Japonica Group]	0.412315	0.404556	0.33803	0.079685	0.037086	0.044561	7.15854	up	yes
Os02g0121800	hypothetical protein OsJ_05171 [Oryza sativa Japonica Group]	4.7174	52.9681	4.60694	2.95394	2.93801	4.24115	6.14743	up	yes
Os11g0470500	PREDICTED: putative receptor-like protein kinase At4g00960 [Oryza sativa Japonica Group]	63.7303	51.215	59.8804	33.475	25.4009	26.1596	2.05592	up	yes
Os11g0128700	Os11g0128700 [Oryza sativa Japonica Group]	3.9383	4.24189	4.42577	1.21914	0.666827	0.971687	4.41129	up	yes
Os07g0133500	hypothetical protein [Oryza sativa Japonica Group]	0.491349	0.72623	0.379791	0.047319	0.101807	0.021564	9.35831	up	yes
Os06g0639500	PREDICTED: E3 ubiquitin-protein ligase KEG isoform X1 [Oryza sativa Japonica Group]	29.0953	26.8281	28.265	14.9735	11.9099	14.5456	2.03211	up	yes
Os05g0128400	PREDICTED: metal tolerance protein 1 [Oryza sativa Japonica Group]	0.956776	0.304709	0	0.014215	0.003371	67.9815	0.0185515	down	yes
Os01g0543600	hypothetical protein OsJ_02144 [Oryza sativa Japonica Group]	0.115218	0.073593	0.086372	0.195302	1.14387	0.431946	0.155373	down	yes
Os09g0309200	PREDICTED: calmodulin-binding protein 60 C isoform X1 [Oryza sativa Japonica Group]	0.405618	0.325218	0.278092	1.52559	1.50952	1.72774	0.211833	down	yes
Os02g0795800	Os02g0795800 [Oryza sativa Japonica Group]	2.72127	6.31596	4.21579	0.953336	0.985317	0.734544	4.95774	up	yes
Os10g0450900	PREDICTED: glycine-rich cell wall structural protein 2 [Oryza sativa Japonica Group]	89.9621	97.7807	124.535	0	10.7018	0	29.18	up	yes
Os03g0184300	PREDICTED: UDP-glucuronate:xylan alpha-glucuronosyltransferase 2 isoform X1 [Oryza sativa Japonica Group]	1.09273	4.52209	2.28981	0.493185	0.614742	0.176499	6.15421	up	yes
Os01g0815400	PREDICTED: uncharacterized protein LOC4327481 [Oryza sativa Japonica Group]	37.8267	36.9693	46.4577	17.8681	15.3888	18.3142	2.35119	up	yes
Os01g0756600	PREDICTED: uncharacterized protein LOC4325142 [Oryza sativa Japonica Group]	1.19515	0.931062	1.78154	0.327384	0.040348	0.110918	8.1641	up	yes
Os07g0484700	PREDICTED: transcription factor MYB21 isoform X1 [Oryza sativa Japonica Group]	2.6152	1.96835	3.4589	7.92036	3.52313	9.33063	0.387138	down	yes
Os07g0604800	PREDICTED: UDP-arabinopyranose mutase 3 [Oryza sativa Japonica Group]	13.144	13.6259	13.3813	3.20481	3.26758	5.82006	3.26633	up	yes
Os11g0441500	PREDICTED: DIMBOA UDP-glucosyltransferase BX8 [Oryza sativa Japonica Group]	1.20817	3.78079	0.179494	0.11895	0.188108	0.221529	9.77787	up	yes
		0.338516	0.080983	0	0	4.62401	7.17998	0.0355388	down	yes
Os03g0834050	PREDICTED: uncharacterized protein LOC9266306 [Oryza sativa Japonica Group]	5.1918	2.27144	4.46181	11.1091	10.4406	11.5434	0.360349	down	yes
Os04g0614300	Os04g0614300, partial [Oryza sativa Japonica Group]	5.10182	7.27802	3.85982	0.992517	1.1549	0.970982	5.20769	up	yes
Os03g0191900	PREDICTED: ethylene-responsive transcription factor RAP2-13 [Oryza sativa Japonica Group]	0.136379	0.309837	0.131686	0.733848	1.56139	1.03263	0.173656	down	yes
Os09g0487200	PREDICTED: uncharacterized protein LOC4347426 [Oryza sativa Japonica Group]	1.96463	2.0261	1.61281	0.062334	0.381421	0.43329	6.38912	up	yes
Os03g0191850	PREDICTED: ethylene-responsive transcription factor RAP2-13 [Oryza sativa Japonica Group]	0.136276	0.309603	0.131586	0.733404	1.56021	1.03185	0.17365	down	yes
Os07g0157700	PREDICTED: uncharacterized protein LOC4342434 isoform X2 [Oryza sativa Japonica Group]	3.98408	7.78289	3.86048	1.35647	1.19885	0.972881	4.4293	up	yes
Os02g0669900	PREDICTED: uncharacterized protein LOC4330268 [Oryza sativa Japonica Group]	0.635668	0.676497	0.396846	0.128837	0.026348	0.039565	8.77541	up	yes
Os06g0654900		120.108	195.529	118.719	71.4141	71.9989	61.9529	2.11503	up	yes
Os12g0580900	PREDICTED: probable protein phosphatase 2C 78 [Oryza sativa Japonica Group]	6.19814	4.93635	4.14077	12.6077	10.418	11.2703	0.445396	down	yes
Os07g0153150	Os07g0153150, partial [Oryza sativa Japonica Group]	0.4097	0.565358	0.363457	0.0677201	0.0424658	0	12.1478	up	yes
Os04g0321600	PREDICTED: FACT complex subunit SPT16 [Oryza sativa Japonica Group]	5.45878	0.680731	1.50961	0.512234	4.90346	34.7438	0.190469	down	yes
Os03g0693900;Os03g0694000	PREDICTED: germin-like protein 3-5 [Oryza sativa Japonica Group];PREDICTED: germin-like protein 3-6 [Oryza sativa Japonica Group]	0.875856	7.61289	0.671093	0.240797	0	0.392502	14.4637	up	yes
Os10g0162400	Os10g0162400, partial [Oryza sativa Japonica Group]	0.593488	0.248396	0.195429	0.026146	0.041132	0.056301	8.39393	up	yes
Os08g0266200	PREDICTED: uncharacterized protein LOC4345119 [Oryza sativa Japonica Group]	3.01133	1.13363	1.0493	25.3703	3.09548	1.88513	0.17114	down	yes
Os03g0799000	hypothetical protein OsI_13914 [Oryza sativa Indica Group]	10.7716	29.1922	37.2979	4.18262	14.1129	3.5492	3.53686	up	yes
Os12g0147800	PREDICTED: phytosulfokines 5 [Oryza sativa Japonica Group]	8.45502	6.37883	6.02734	1.29702	1.47784	1.57625	4.79446	up	yes
Os02g0726600		4.88849	2.91752	2.0139	13.5701	11.6949	6.03049	0.313781	down	yes
Os05g0460200	PREDICTED: ubiquitin-conjugating enzyme E2 7 [Oryza sativa Japonica Group]	147.236	146.74	139.771	77.0508	61.9273	76.9502	2.00875	up	yes
Os12g0488900	PREDICTED: uncharacterized protein LOC4352241 [Oryza sativa Japonica Group]	0.871935	0.998956	0.760053	0.169154	0.050408	0.172927	6.70323	up	yes
Os03g0345100	Os03g0345100, partial [Oryza sativa Japonica Group]	11.6127	16.7358	12.2103	5.33133	4.5402	4.53338	2.81562	up	yes
Os01g0739700	PREDICTED: glucan endo-1,3-beta-glucosidase 13 [Oryza sativa Japonica Group]	0.81216	0.960446	0.658684	0.198961	0.044516	0.068837	7.78476	up	yes
Os06g0239500	PREDICTED: protein NRT1/ PTR FAMILY 5.8 [Oryza sativa Japonica Group]	1.363	3.00791	3.13406	0.413652	0.484855	0.454837	5.5455	up	yes
Os05g0199100	PREDICTED: uncharacterized protein LOC9268269 [Oryza sativa Japonica Group]	1.20926	1.97189	0	0.068517	0	0.029395	32.4899	up	yes
Os04g0538400	Os04g0538400, partial [Oryza sativa Japonica Group]	3.21019	5.22031	3.39379	0.846881	0.539154	0.856904	5.27178	up	yes
Os08g0540400	PREDICTED: calcium-dependent protein kinase 13 [Oryza sativa Japonica Group]	1.07484	2.06009	0.666297	0.211982	0.242721	0.066319	7.29572	up	yes
Os02g0542400	PREDICTED: uncharacterized protein LOC4329598 [Oryza sativa Japonica Group]	0.64714	10.3913	0.879956	0.507121	0.704017	0.364872	7.56238	up	yes
Os02g0591900	Os02g0591900, partial [Oryza sativa Japonica Group]	9.06349	9.26768	9.9867	4.13201	3.84797	4.48762	2.27132	up	yes
Os03g0211400	PREDICTED: uncharacterized protein LOC4332030 [Oryza sativa Japonica Group]	3.09435	3.68369	1.32505	0.162703	0.579793	0.683802	5.68121	up	yes
Os04g0370900	PREDICTED: wall-associated receptor kinase 2 [Oryza sativa Japonica Group]	0.681938	2.82089	2.59132	2.03648	10.556	8.27894	0.291985	down	yes
Os02g0809800	PREDICTED: phosphate transporter PHO1-2 [Oryza sativa Japonica Group]	1.14508	1.23169	1.16916	0.298938	0.08815	0.227081	5.77354	up	yes
Os07g0462700	PREDICTED: acyl-coenzyme A thioesterase 13 [Oryza sativa Japonica Group]	4.71949	6.70171	4.64879	23.1941	6.43538	20.2762	0.322007	down	yes
Os04g0674700	PREDICTED: probable acyl-activating enzyme 6 [Oryza sativa Japonica Group]	2.4743	4.39797	2.30732	7.8743	9.29501	7.33992	0.374536	down	yes
Os06g0696600	PREDICTED: xyloglucan endotransglucosylase/hydrolase protein 24 [Oryza sativa Japonica Group]	2.47115	7.84023	2.75091	0.312615	0.971543	0.826137	6.18979	up	yes
Os05g0402700	Os05g0402700 [Oryza sativa Japonica Group]	57.7008	93.1415	65.6141	35.7569	35.2817	31.685	2.10717	up	yes
Os01g0642200	unknown protein [Oryza sativa Japonica Group]	526.96	1034.8	447.418	202.332	156.5	1.97915	5.56851	up	yes
Os10g0139700	PREDICTED: cytochrome P450 89A2 [Oryza sativa Japonica Group]	0	0.096269	0	0.412141	0.512917	0.426266	0.0712405	down	yes
Os01g0275300	hypothetical protein OsI_01365 [Oryza sativa Indica Group]	9.32874	0.377534	1.38616	0.032313	0.451291	0	22.937	up	yes
Os09g0447300	PREDICTED: cytochrome P450 76M5-like [Oryza sativa Japonica Group]	0.0348	0.203916	0.119483	0.674644	0.745866	0.819964	0.159876	down	yes
Os04g0403200	PREDICTED: probable BOI-related E3 ubiquitin-protein ligase 2 [Oryza sativa Japonica Group]	6.00428	25.4902	10.2176	2.67814	4.96826	3.56798	3.71952	up	yes
Os11g0308800	Similar to receptor protein kinase-like protein [Oryza sativa Japonica Group]	0.6118	0.550036	0.714817	0.063335	0.098612	0.131338	6.39873	up	yes
Os08g0397900	PREDICTED: uncharacterized protein LOC4345496 [Oryza sativa Japonica Group]	30.9458	40.5485	26.1909	15.202	15.9934	15.7138	2.08244	up	yes
Os02g0614600	hypothetical protein OsJ_07520 [Oryza sativa Japonica Group]	0.507284	0.670986	0.638739	0.0665495	0.084141	0.122524	6.65049	up	yes
Os01g0696800	Os01g0696800 [Oryza sativa Japonica Group]	0.425708	0.642817	0.290544	1.80232	2.06966	2.06411	0.22895	down	yes
Os03g0394900	PREDICTED: uncharacterized protein LOC4333032 [Oryza sativa Japonica Group]	0.967677	0.566191	1.12933	3.11113	2.83473	3.02944	0.296725	down	yes
Os03g0300400	PREDICTED: pathogenesis-related protein 1 [Oryza sativa Japonica Group]	1.79608	2.34595	1.87979	0.098839	0.348306	0.354447	7.51233	up	yes
Os02g0720200;EPlOSAG00000003434	PREDICTED: 65-kDa microtubule-associated protein 1 [Oryza sativa Japonica Group]	2.12153	3.2041	3.00244	0.656385	0.616645	0.45915	4.80786	up	yes
Os03g0689900	PREDICTED: tetratricopeptide repeat protein 38 [Oryza sativa Japonica Group]	30.1353	24.6842	30.2791	13.8363	11.3621	13.5618	2.19552	up	yes
Os06g0634500	putative leucine-rich repeat transmembrane protein kinase 1 [Oryza sativa Japonica Group]	2.7122	3.24719	3.13074	0.626203	0.691864	0.764279	4.36533	up	yes
Os01g0623550	PREDICTED: peroxisomal biogenesis factor 6 [Oryza sativa Japonica Group]	0.439291	0.43579	0.38266	1.71846	1.33325	2.19333	0.239796	down	yes
Os06g0328800	PREDICTED: uncharacterized protein LOC4340914 [Oryza sativa Japonica Group]	0.689889	1.81667	0.791526	0.165594	0.2093	0.107918	6.831	up	yes
Os06g0129100	PREDICTED: short-chain dehydrogenase TIC 32, chloroplastic isoform X2 [Oryza sativa Japonica Group]	15.2668	24.9883	14.407	3.53237	7.54393	7.44782	2.95086	up	yes
Os03g0687000	Os03g0687000 [Oryza sativa Japonica Group]	32.7822	18.3264	8.41528	4.12616	10.9882	3.49403	3.19877	up	yes
Os06g0143750	PREDICTED: probable sulfate transporter 3.4 [Oryza sativa Japonica Group]	1.81555	4.1059	2.56692	0.71685	0.555464	0.421769	5.0106	up	yes
Os01g0311500	Os01g0311500, partial [Oryza sativa Japonica Group]	7.84639	5.58164	8.27836	2.87074	2.54368	2.26077	2.82812	up	yes
Os07g0148900	PREDICTED: photosystem I reaction center subunit psaK, chloroplastic [Oryza sativa Japonica Group]	41.4428	140.287	42.6711	26.1461	26.8931	29.0165	2.73474	up	yes
Os11g0163600	PREDICTED: tubby-like F-box protein 13 isoform X1 [Oryza sativa Japonica Group]	3.09484	3.83117	2.65606	9.64591	5.00127	9.62674	0.394747	down	yes
Os01g0702700	PREDICTED: myb-related protein Hv33 [Oryza sativa Japonica Group]	0.804855	2.44007	0.666521	0.028711	0.043361	0.327308	9.79379	up	yes
Os11g0671000	PREDICTED: auxin-repressed 12.5 kDa protein [Oryza sativa Japonica Group]	275.584	929.744	439.406	217.711	272.189	179.048	2.45869	up	yes
Os01g0175600	hypothetical protein OsJ_00580 [Oryza sativa Japonica Group]	0.192801	0.21295	0.070069	0.670265	0.868143	0.946154	0.191511	down	yes
		0	0.818263	0.166313	2.76311	1.97805	5.91342	0.0924087	down	yes
Os09g0114500;EPlOSAG00000009211	Os09g0114500, partial [Oryza sativa Japonica Group]	10.8485	17.3962	13.251	6.58682	6.49933	6.5512	2.1131	up	yes
Os06g0713000	PREDICTED: B-box zinc finger protein 20 isoform X1 [Oryza sativa Japonica Group]	1.43566	17.4527	1.24133	1.57422	0.598941	0.55951	7.36628	up	yes
Os07g0181800	PREDICTED: uncharacterized protein LOC4342569 [Oryza sativa Japonica Group]	1.12051	0.405464	0.836545	7.24927	0.539982	6.26074	0.168151	down	yes
Os01g0908600	PREDICTED: proline transporter 1 [Oryza sativa Japonica Group]	0.47771	0.812167	0.464896	0.026569	0.133753	0.00239	10.7845	up	yes
Os03g0650900	PREDICTED: probable E3 ubiquitin-protein ligase BAH1-like 1 isoform X1 [Oryza sativa Japonica Group]	1.31316	1.13413	1.3626	0.315569	0.145505	0.077096	7.07934	up	yes
Os09g0482640	unnamed protein product [Oryza sativa Japonica Group]	0.96322	1.21083	1.17506	5.92899	5.18752	0.756263	0.282083	down	yes
Os07g0194800	PREDICTED: probable beta-1,3-galactosyltransferase 19 [Oryza sativa Japonica Group]	1.43773	1.60019	2.24196	5.06546	4.84233	4.76812	0.359765	down	yes
Os03g0168300	PREDICTED: uncharacterized protein LOC4331753 isoform X1 [Oryza sativa Japonica Group]	1.23406	1.32066	0.83643	0.073316	0.047346	0.303885	7.9877	up	yes
Os02g0610400	PREDICTED: la protein 1 [Oryza sativa Japonica Group]	14.5517	19.3532	15.0625	7.07042	5.74133	6.71504	2.5077	up	yes
Os11g0117400	Os11g0117400, partial [Oryza sativa Japonica Group]	0.228403	0.165894	0.177759	1.04534	1.06959	1.02584	0.182138	down	yes
Os04g0105100	PREDICTED: uncharacterized protein LOC4334905 [Oryza sativa Japonica Group]	24.5175	16.6462	18.0416	7.81186	7.6447	10.1428	2.31276	up	yes
Os12g0285600	PREDICTED: oxysterol-binding protein-related protein 1D isoform X1 [Oryza sativa Japonica Group]	7.83481	6.05553	9.62181	2.68383	2.68429	2.73363	2.90211	up	yes
Os03g0285800	PREDICTED: mitogen-activated protein kinase 5 isoform X2 [Oryza sativa Japonica Group]	2.85856	4.35677	3.93017	9.41447	10.9472	8.60568	0.38476	down	yes
Os11g0195600	PREDICTED: amino acid permease 3 [Oryza sativa Japonica Group]	7.62169	8.75438	4.54864	1.79792	1.55456	2.12421	3.82069	up	yes
Os08g0157500	PREDICTED: flavone 3'-O-methyltransferase 1 [Oryza sativa Japonica Group]	0.415231	0.936293	0.0322534	1.72	1.45013	6.43477	0.14407	down	yes
Os06g0694200	PREDICTED: acetylajmalan esterase [Oryza sativa Japonica Group]	1.27717	2.40168	1.3739	0.272232	0.141577	0.382098	6.34841	up	yes
Os02g0614966	Os02g0614966 [Oryza sativa Japonica Group]	4.85741	4.66439	4.97777	10.1144	9.88043	10.0367	0.482811	down	yes
Os11g0103100	Os11g0103100 [Oryza sativa Japonica Group]	2.42721	2.28929	2.84445	6.00824	4.78267	6.74734	0.431112	down	yes
Os02g0737401	Os02g0737401, partial [Oryza sativa Japonica Group]	0.064806	0	0	0	1.12547	1.14676	0.0285208	down	yes
Os02g0508100	Os02g0508100, partial [Oryza sativa Japonica Group]	8.19758	8.09568	4.13042	1.51337	0.754523	1.44097	5.50672	up	yes
Os03g0101400	PREDICTED: hexose carrier protein HEX6 [Oryza sativa Japonica Group]	0.441085	2.46194	1.60789	0.217287	0	0	20.7602	up	yes
Os04g0474300	RecName: Full=Putative beta-glucosidase 9; Short=Os4bglu9; Flags: Precursor	1.49213	1.25445	1.51531	0.312817	0.119898	0.379909	5.2446	up	yes
		0.960749	1.89084	0.504714	5.65346	6.58413	6.35346	0.180533	down	yes
EPlOSAG00000020099	hypothetical protein KK1_035055 [Cajanus cajan]	84.084	424.48	296.916	380.722	1102.88	391.797	0.429499	down	yes
Os07g0116900	PREDICTED: disease resistance protein RGA2-like isoform X1 [Oryza sativa Japonica Group]	0.164249	0.099012	0.162711	0.618836	0.643932	0.718443	0.215006	down	yes
Os02g0456500	PREDICTED: eukaryotic peptide chain release factor GTP-binding subunit ERF3A isoform X1 [Oryza sativa Japonica Group]	9.47379	8.6966	10.2733	4.18682	3.91309	4.19426	2.3136	up	yes
Os05g0488800	PREDICTED: E3 ubiquitin-protein ligase RING1-like [Oryza sativa Japonica Group]	10.6985	0.478672	1.59183	0.58335	0.693352	0.352284	7.8386	up	yes
Os12g0144200	Os12g0144200 [Oryza sativa Japonica Group]	2.60176	3.0575	2.30143	0.572064	0.344291	0.411025	5.99729	up	yes
Os04g0681400	PREDICTED: choline transporter-like protein 2 [Oryza sativa Japonica Group]	3.05285	1.95643	2.97436	0.647287	0.654005	0.361266	4.80202	up	yes
Os08g0170700	Os08g0170700, partial [Oryza sativa Japonica Group]	0.10289	3.46415	1.77214	0.161073	0.206509	0.319152	7.77474	up	yes
Os08g0269500	PREDICTED: uncharacterized protein LOC4345132 [Oryza sativa Japonica Group]	3.59224	3.27243	3.7837	1.02568	0.240842	0.332303	6.66011	up	yes
Os01g0613800	cysteine proteinase-like [Oryza sativa Japonica Group]	0.088062	0.403655	0.015747	0.497062	1.89802	1.60093	0.126993	down	yes
Os02g0802500	PREDICTED: pyrophosphate-energized vacuolar membrane proton pump [Oryza sativa Japonica Group]	1.37479	0.926227	1.14679	0.224087	0.266991	0.083072	6.00507	up	yes
Os01g0817800	PREDICTED: uncharacterized protein LOC4327494 isoform X1 [Oryza sativa Japonica Group]	29.9177	22.0715	30.9015	13.7092	11.2951	13.5663	2.14907	up	yes
Os02g0281200	hypothetical protein OsJ_06261 [Oryza sativa Japonica Group]	0.662132	0.244467	0.19172	1.47689	1.34546	1.41728	0.25906	down	yes
Os07g0175100	Os07g0175100, partial [Oryza sativa Japonica Group]	0.71225	0.676413	0.473643	7.61059	0.893473	1.02179	0.1955	down	yes
Os02g0469300	PREDICTED: protein MICRORCHIDIA 7 isoform X3 [Oryza sativa Japonica Group]	2.06631	2.46105	2.79534	0.636455	0.461797	0.623352	4.25341	up	yes
Os07g0621800	PREDICTED: alcohol dehydrogenase-like 2 [Oryza sativa Japonica Group]	0.961821	1.36081	1.05296	0.170864	0.231181	0.049259	7.47962	up	yes
Os06g0634600	PREDICTED: plant UBX domain-containing protein 4 isoform X1 [Oryza sativa Japonica Group]	8.88373	28.8845	9.61496	5.71659	5.20729	4.36057	3.10009	up	yes
Os06g0237800	PREDICTED: chaperone protein dnaJ 16 [Oryza sativa Japonica Group]	4.08823	6.07901	4.60175	1.35522	0.782441	1.30635	4.2883	up	yes
Os03g0399800	Os03g0399800, partial [Oryza sativa Japonica Group]	2.14495	16.7534	1.61233	0.953786	0.834134	1.188	6.89224	up	yes
Os06g0106800	PREDICTED: probable polygalacturonase [Oryza sativa Japonica Group]	0.694871	0.694236	0.425536	0.082585	0.118081	0.012001	8.53279	up	yes
Os09g0408550	Os09g0408500 [Oryza sativa Japonica Group]	1.3627	9.97031	3.31142	0.768699	0.361886	0.753888	7.7711	up	yes
Os01g0706700	PREDICTED: anoctamin-like protein Os01g0706700 [Oryza sativa Japonica Group]	2.15518	1.52433	2.15593	0.439671	0.294475	0.441065	4.96544	up	yes
		1.93139	8.21124	7.56266	12.8714	28.5026	12.4871	0.328721	down	yes
Os06g0179200	PREDICTED: protein NUCLEAR FUSION DEFECTIVE 4 [Oryza sativa Japonica Group]	21.8975	7.93925	18.1898	7.09072	6.36623	5.74047	2.50172	up	yes
Os02g0768300	PREDICTED: WAT1-related protein At1g21890 [Oryza sativa Japonica Group]	1.22761	1.24675	1.18226	0.215282	0	0.1291	10.6179	up	yes
Os08g0238200	Os08g0238200 [Oryza sativa Japonica Group]	3.88072	4.24608	4.13032	0.620248	0.649939	1.12431	5.11887	up	yes
Os02g0549200	PREDICTED: probable serine/threonine-protein kinase At1g01540 isoform X2 [Oryza sativa Japonica Group]	0.730144	0.999325	0.634499	0.191408	0.075042	0.088495	6.6601	up	yes
Os08g0280100	PREDICTED: purple acid phosphatase 23 isoform X1 [Oryza sativa Japonica Group]	2.53324	3.44413	2.56187	0.73759	0.573635	0.738147	4.16676	up	yes
Os08g0562800	putative ripening regulated protein DDTFR18 [Oryza sativa Japonica Group]	2.32158	9.04287	7.35678	1.12054	1.27319	2.02251	4.23918	up	yes
Os09g0326100	PREDICTED: receptor-like protein kinase HSL1 [Oryza sativa Japonica Group]	0.295294	0.363465	0.323722	0.013861	0.041867	0.071838	7.70175	up	yes
Os11g0247300	PREDICTED: tubulin alpha-2 chain [Oryza sativa Japonica Group]	163.381	218.137	108.799	88.0031	83.7894	51.9721	2.19122	up	yes
Os10g0133500	PREDICTED: benzyl alcohol O-benzoyltransferase [Oryza sativa Japonica Group]	0.685655	0.741857	0.309513	0.096971	0.09929	0.025589	7.82973	up	yes
Os03g0775200	PREDICTED: probable methyltransferase PMT28 [Oryza sativa Japonica Group]	5.6222	3.09639	5.99253	1.32707	1.36499	1.28677	3.69735	up	yes
Os01g0217000	PREDICTED: protein trichome birefringence-like 41 isoform X1 [Oryza sativa Japonica Group]	0.312583	1.05854	0.659112	0.160082	0.0172243	0.00135959	11.3633	up	yes
Os01g0755500	RecName: Full=Transcription factor PCF7	0.847105	1.98901	0.541304	0	0	0.180558	18.7055	up	yes
EPlOSAG00000014303		14.4398	11.4427	8.8224	36.994	36.7074	38.1911	0.310164	down	yes
Os02g0729801	Os02g0729801 [Oryza sativa Japonica Group]	28.835	53.7559	30.0034	18.9155	16.4669	18.3984	2.09357	up	yes
Os11g0647866	Os11g0647866 [Oryza sativa Japonica Group]	0.432352	0.239493	0.438571	0	0	0.06744	16.4652	up	yes
EPlOSAG00000017011		0	10.6808	0	110.709	98.3219	8.89813	0.0490105	down	yes
Os03g0351300	PREDICTED: inactive beta-amylase 9 [Oryza sativa Japonica Group]	1.68641	2.02358	0.090417	0.044941	0.116832	0.216743	10.0403	up	yes
Os06g0528700	PREDICTED: flavin-containing monooxygenase FMO GS-OX-like 9 [Oryza sativa Japonica Group]	1.28721	2.02702	0.875575	0.180056	0.310151	0.186888	6.18792	up	yes
Os04g0373000	Os04g0373000, partial [Oryza sativa Japonica Group]	8.44421	4.02745	7.41863	1.73821	1.62858	1.41331	4.16107	up	yes
Os03g0831500	PREDICTED: phosphoribosylformylglycinamidine cyclo-ligase, chloroplastic [Oryza sativa Japonica Group]	36.5696	40.8265	41.9249	21.5217	18.0283	19.5547	2.01881	up	yes
Os06g0153200	PREDICTED: probable sugar phosphate/phosphate translocator At1g06470 [Oryza sativa Japonica Group]	0.408975	0.75975	0.616198	0.097599	0.049935	0.121563	6.63301	up	yes
Os02g0537400	PREDICTED: chaperone protein ClpB1-like [Oryza sativa Japonica Group]	2.468	3.28957	2.32118	0.722841	0.32367	0.550014	5.06021	up	yes
Os01g0375200	Os01g0375200, partial [Oryza sativa Japonica Group]	5.90742	6.87522	6.94248	2.10393	1.68257	1.88023	3.48087	up	yes
Os03g0261100	expressed protein [Oryza sativa Japonica Group]	0.939483	1.85887	1.89356	5.52513	5.9725	5.74659	0.272086	down	yes
Os04g0495400	PREDICTED: cytochrome b561 and DOMON domain-containing protein At3g07570 [Oryza sativa Japonica Group]	0.489993	0.572883	0.486767	0.102634	0.081358	0.01794	7.67408	up	yes
Os07g0196300	PREDICTED: F-box protein CPR30 [Oryza sativa Japonica Group]	6.11346	2.6805	5.13678	1.09055	0.646536	1.28249	4.61346	up	yes
Os08g0542700	PREDICTED: ankyrin repeat-containing protein At5g02620 [Oryza sativa Japonica Group]	5.36145	3.858	6.55697	1.65378	1.38149	1.50106	3.47779	up	yes
EPlOSAG00000008502;EPlOSAG00000020010;EPlOSAG00000008558	hypothetical protein KK1_035055 [Cajanus cajan]	1.99705	14.9328	5.44905	4.49278	50.1755	21.1102	0.295321	down	yes
Os01g0975000	PREDICTED: uncharacterized protein LOC4324301 [Oryza sativa Japonica Group]	0.174696	0.357438	0.174705	1.09961	1.20833	1.13952	0.205032	down	yes
Os06g0131700	Os06g0131700 [Oryza sativa Japonica Group]	1.33325	1.44447	0.411394	0.099304	0.245067	0.087275	7.38824	up	yes
Os09g0402100	PREDICTED: HMG-Y-related protein A [Oryza sativa Japonica Group]	0.571951	1.74381	0.566007	19.8058	0.720675	0.919907	0.134371	down	yes
Os12g0604300	PREDICTED: VAN3-binding protein isoform X1 [Oryza sativa Japonica Group]	1.40059	2.31096	1.35463	0.139139	0.072936	0.549294	6.65404	up	yes
Os04g0556350	Os04g0556350 [Oryza sativa Japonica Group]	0.933714	0.468006	0.475676	3.51878	2.77656	2.89502	0.204279	down	yes
		5.40541	6.94524	5.73919	1.13242	0.333316	1.24021	6.68522	up	yes
Os03g0131100	PREDICTED: protein NLP1 [Oryza sativa Japonica Group]	16.2042	11.6171	15.0458	6.74714	6.81906	7.63934	2.0215	up	yes
		1.11735	0.535204	1.53502	3.94941	4.83343	5.67677	0.220446	down	yes
Os08g0269600	hypothetical protein OsI_28536 [Oryza sativa Indica Group]	1.16152	2.33222	1.84042	0.2717	0.229485	0	10.6431	up	yes
Os09g0554300	PREDICTED: uncharacterized protein LOC4347808 [Oryza sativa Japonica Group]	2.76222	1.88342	3.44628	0.526889	0.576208	0.584207	4.79577	up	yes
Os05g0134000	Os05g0134000 [Oryza sativa Japonica Group]	21.5132	22.7035	34.0504	13.0769	13.2831	9.84794	2.1616	up	yes
Os02g0271900	PREDICTED: myb-like protein Q [Oryza sativa Japonica Group]	8.47629	18.843	13.8436	6.76642	4.49659	4.57059	2.59972	up	yes
Os01g0952800	PREDICTED: uncharacterized protein LOC4325751 [Oryza sativa Japonica Group]	0.005817	0.098078	0.056901	0.557515	0.226412	0.347167	0.14216	down	yes
Os06g0664800	Os06g0664800, partial [Oryza sativa Japonica Group]	1.2643	1.87257	1.49908	0.167898	0.123046	0.438313	6.35708	up	yes
Os01g0699600	Os01g0699600, partial [Oryza sativa Japonica Group]	0.154242	0.752528	0.132386	2.0316	2.09237	1.65883	0.179698	down	yes
Os01g0283700	PREDICTED: cinnamoyl-CoA reductase 1 [Oryza sativa Japonica Group]	1.00718	1.06476	0.955305	0.21183	0.167703	0.036747	7.27212	up	yes
Os01g0664500	PREDICTED: uncharacterized protein LOC4326851 [Oryza sativa Japonica Group]	18.6626	21.8074	21.3493	7.93599	6.9818	6.5516	2.87941	up	yes
Os06g0661600	PREDICTED: diphthamide biosynthesis protein 3 [Oryza sativa Japonica Group]	7.29311	36.5939	7.71593	4.04452	3.46203	3.9774	4.49348	up	yes
Os02g0178100	Os02g0178100, partial [Oryza sativa Japonica Group]	8.7322	50.0385	34.3786	60.9804	64.0515	69.7731	0.478167	down	yes
Os03g0256400	PREDICTED: imidazole glycerol phosphate synthase hisHF, chloroplastic [Oryza sativa Japonica Group]	17.5204	17.7876	20.9969	8.90098	7.20804	9.29225	2.21662	up	yes
Os09g0493400	PREDICTED: uncharacterized protein LOC4347446 [Oryza sativa Japonica Group]	3.714	3.503	3.52054	0.959968	0.808383	0.859995	4.08529	up	yes
Os03g0817800	PREDICTED: protein trichome birefringence-like 33 [Oryza sativa Japonica Group]	0.239969	0.754304	0.454513	0.105302	0.0632692	0.0518467	6.5729	up	yes
EPlORYSAT000373849	hypothetical protein KK1_035055 [Cajanus cajan]	91.0993	452.556	314.664	385.69	1142.19	413.077	0.442214	down	yes
Os07g0536300		1.83561	4.81603	2.57253	11.3467	9.402	11.9569	0.282037	down	yes
Os06g0589300	PREDICTED: ABC transporter A family member 8 [Oryza sativa Japonica Group]	0.372104	0.262314	0.356689	1.55774	0.995166	1.16546	0.266543	down	yes
Os04g0423600	PREDICTED: protein SET DOMAIN GROUP 41 isoform X2 [Oryza sativa Japonica Group]	60.7562	98.0309	70.9678	38.9823	38.9167	35.2653	2.03028	up	yes
Os12g0281600	PREDICTED: disease resistance protein RPP13 [Oryza sativa Japonica Group]	3.61451	5.05516	3.76727	1.48088	1.29309	1.11883	3.19486	up	yes
Os03g0215400	PREDICTED: MADS-box transcription factor 1 [Oryza sativa Japonica Group]	0.03919	0.337512	0.113523	1.46662	0.806157	0.800501	0.159512	down	yes
Os04g0443700	Os04g0443700, partial [Oryza sativa Japonica Group]	0.318829	0.393304	0.775782	7.92359	0.253575	1.19881	0.158694	down	yes
Os04g0412300	PREDICTED: glucan endo-1,3-beta-glucosidase 14 [Oryza sativa Japonica Group]	0.437963	0.908274	0.226162	2.30293	2.10827	1.92128	0.248307	down	yes
Os04g0562100	PREDICTED: lysine histidine transporter-like 8 [Oryza sativa Japonica Group]	7.14006	6.51518	7.39292	1.11975	2.02674	2.49066	3.73383	up	yes
Os08g0462900	PREDICTED: uncharacterized protein LOC4345775 [Oryza sativa Japonica Group]	1.02476	1.81141	0.951608	0.242368	0.112503	0	10.6737	up	yes
Os01g0824700	PREDICTED: uncharacterized protein LOC4327578 [Oryza sativa Japonica Group]	6.93069	13.7174	13.6759	4.08013	3.95782	4.19344	2.80623	up	yes
Os01g0901300	Os01g0901300, partial [Oryza sativa Japonica Group]	2.35523	2.21055	2.24286	0.330263	0.433477	0.656733	4.79322	up	yes
Os03g0189600	PREDICTED: alcohol dehydrogenase-like 2 [Oryza sativa Japonica Group]	0.665604	1.08768	0.541465	0.078506	0.129192	0	11.0485	up	yes
Os05g0563400	PREDICTED: auxin response factor 15 [Oryza sativa Japonica Group]	14.6846	11.7865	13.3013	5.64211	5.97021	6.47325	2.19913	up	yes
Os06g0604300	PREDICTED: phospholipase D alpha 2-like [Oryza sativa Japonica Group]	1.5301	3.14745	1.21656	0.412312	0.446698	0.363988	4.8194	up	yes
Os11g0271000	Os11g0271000, partial [Oryza sativa Japonica Group]	0.493413	0.348052	0.561775	2.31857	1.40883	1.92187	0.248393	down	yes
Os03g0333800	PREDICTED: uncharacterized protein LOC4332748 [Oryza sativa Japonica Group]	3.50161	3.20652	3.92575	8.07015	8.084	8.90208	0.424401	down	yes
Os04g0484900	PREDICTED: elongator complex protein 3 [Oryza sativa Japonica Group]	20.4953	21.0751	27.1819	10.9687	9.86379	11.3686	2.13509	up	yes
Os05g0573800	PREDICTED: uncharacterized protein LOC107277155 isoform X1 [Oryza sativa Japonica Group]	1.17856	2.21681	0.675553	0.096203	0.304779	0.181017	6.99473	up	yes
Os07g0143200	PREDICTED: transcription factor PIF4 isoform X2 [Oryza sativa Japonica Group]	12.8993	15.9784	13.3054	7.25915	5.58552	6.19093	2.21601	up	yes
Os03g0780400	PREDICTED: actin-depolymerizing factor 2 [Oryza sativa Japonica Group]	75.781	163.455	73.0801	49.6324	44.5619	49.6358	2.17142	up	yes
Os04g0365100	Os04g0365100, partial [Oryza sativa Japonica Group]	0.135574	0.074071	0.112083	0.368683	0.582162	0.577363	0.210526	down	yes
Os03g0858200	PREDICTED: uncharacterized protein LOC4334850 [Oryza sativa Japonica Group]	7.38646	11.8629	8.95857	0.908669	1.95094	0	9.86425	up	yes
Os05g0142200	PREDICTED: uncharacterized protein LOC4337768 [Oryza sativa Japonica Group]	491.454	1158.45	468.105	106.94	0	96.0458	10.4343	up	yes
Os06g0728700	PREDICTED: protein REVEILLE 1 isoform X1 [Oryza sativa Japonica Group]	4.50566	3.44841	4.59251	6.88633	10.1579	10.595	0.453941	down	yes
Os06g0691800	PREDICTED: tyrosine-sulfated glycopeptide receptor 1 [Oryza sativa Japonica Group]	4.60329	3.43684	4.74513	1.27031	1.17655	1.48879	3.24858	up	yes
Os04g0630900	Os04g0630900, partial [Oryza sativa Japonica Group]	1.31065	3.20244	1.22374	0.187227	0.377934	0.371543	6.12448	up	yes
Os08g0481400	PREDICTED: homeobox-leucine zipper protein HOX20 [Oryza sativa Japonica Group]	9.03133	42.2039	9.40556	7.96691	6.28112	4.04976	3.3141	up	yes
Os11g0252400	PREDICTED: ankyrin repeat-containing protein At3g12360 isoform X1 [Oryza sativa Japonica Group]	6.07821	4.40147	5.9488	1.76872	1.82123	1.22289	3.41347	up	yes
Os03g0766500	PREDICTED: transcription factor LUX [Oryza sativa Japonica Group]	2.24197	1.06044	1.48185	4.79332	4.41276	5.90798	0.316544	down	yes
Os06g0494400	PREDICTED: protein DETOXIFICATION 16 [Oryza sativa Japonica Group]	1.33416	0.99543	1.03228	4.0049	2.85659	4.05578	0.307941	down	yes
Os03g0179750	Os03g0179750 [Oryza sativa Japonica Group]	0.797164	2.05162	1.15296	0	0.218699	0	18.298	up	yes
Os06g0206000	Os06g0206000, partial [Oryza sativa Japonica Group]	3.66878	4.19868	3.1333	0.406227	0.803522	0.932855	5.13429	up	yes
Os08g0207500	PREDICTED: zinc transporter 4 [Oryza sativa Japonica Group]	16.0591	11.4659	12.7914	2.17645	7.57531	2.41247	3.31434	up	yes
Os07g0236800	PREDICTED: vacuolar protein sorting-associated protein 2 homolog 1 [Oryza sativa Japonica Group]	32.1709	71.6984	39.8923	23.4543	21.5085	19.0817	2.24471	up	yes
Os06g0618050	hypothetical protein OsI_23710 [Oryza sativa Indica Group]	1.67796	1.74192	1.47836	0.233072	0.287757	0.329271	5.76195	up	yes
Os02g0111600	PREDICTED: wall-associated receptor kinase 5 [Oryza sativa Japonica Group]	0.442343	0.364388	0.659767	3.05782	1.99909	0.697243	0.254859	down	yes
Os01g0201700	PREDICTED: MADS-box transcription factor 3 isoform X1 [Oryza sativa Japonica Group]	2.42208	2.73044	2.21641	0.450597	0.624219	0.454806	4.81748	up	yes
Os11g0644700	PREDICTED: dirigent protein 1 [Oryza sativa Japonica Group]	0	6.86154	3.82968	0.22495	0.114197	0.35317	15.4427	up	yes
Os05g0495300	Os05g0495300 [Oryza sativa Japonica Group]	43.9888	11.978	5.96229	38.0031	43.7116	51.9692	0.463251	down	yes
Os04g0538000	OSJNBa0091D06.15 [Oryza sativa Japonica Group]	0.707529	1.1159	1.04002	2.90246	2.93444	3.02541	0.323104	down	yes
Os12g0194900	PREDICTED: amino acid permease 6 [Oryza sativa Japonica Group]	2.72133	2.20866	2.0085	5.30887	5.9424	7.25693	0.374888	down	yes
Os06g0725300	PREDICTED: expansin-like A4 isoform X2 [Oryza sativa Japonica Group]	0.569003	3.23783	0.940764	0.235825	0.164468	0.298395	6.79502	up	yes
Os03g0109400	PREDICTED: homeobox-leucine zipper protein HOX10 [Oryza sativa Japonica Group]	17.1003	13.7727	17.6565	7.25142	8.00325	8.41697	2.05011	up	yes
		2.78555	6.30396	2.73549	0.400304	0.133077	1.21174	6.77602	up	yes
Os12g0138800	PREDICTED: protein STRICTOSIDINE SYNTHASE-LIKE 2 isoform X1 [Oryza sativa Japonica Group]	0.686012	0.576763	0.634606	0.076496	0.170451	0.067001	6.04362	up	yes
Os03g0644200	PREDICTED: pentatricopeptide repeat-containing protein At4g18520 [Oryza sativa Japonica Group]	9.52307	5.29131	0.838165	12.871	12.605	12.2328	0.41509	down	yes
Os05g0405600	putative cytochrome P450 [Oryza sativa Japonica Group]	10.255	9.85116	6.27647	3.42775	2.92978	2.6842	2.91787	up	yes
Os11g0149400	PREDICTED: phytosulfokines 2 [Oryza sativa Japonica Group]	2.49049	8.64185	8.24475	0.941063	1.36965	1.7506	4.77113	up	yes
Os03g0176700	PREDICTED: uncharacterized protein LOC9266492 [Oryza sativa Japonica Group]	3.23053	6.64924	3.47598	13.7107	12.7542	14.112	0.329146	down	yes
Os10g0327000	Os10g0327000 [Oryza sativa Japonica Group]	0.223424	0.101008	0.400066	1.45234	0.741437	1.13109	0.217903	down	yes
Os01g0307500	RecName: Full=Cation transporter HKT8; Short=OsHKT8; AltName: Full=HKT1;5	1.61021	1.74229	1.35941	0.299574	0.423758	0.207826	5.06027	up	yes
Os09g0419200	putative cinnamoyl CoA reductase [Oryza sativa Japonica Group]	16.827	46.7849	24.2061	11.7497	15.6473	9.00277	2.4126	up	yes
Os01g0922700		0.1637	8.65197	0.151751	8.36824	38.5419	8.18324	0.162768	down	yes
Os07g0475000	Os07g0475000, partial [Oryza sativa Japonica Group]	3.32258	2.17358	4.48235	4.381	2.66291	34.5042	0.240167	down	yes
Os04g0449500	PREDICTED: uncharacterized membrane protein At3g27390 [Oryza sativa Japonica Group]	1.42333	0.831145	1.31641	3.74026	3.44699	3.18135	0.344395	down	yes
Os07g0586200	PREDICTED: GDSL esterase/lipase At3g26430 [Oryza sativa Japonica Group]	1.18706	1.26796	1.03704	0.213259	0.216115	0.205887	5.49704	up	yes
Os03g0228200	PREDICTED: uncharacterized protein At1g01500 [Oryza sativa Japonica Group]	0.293855	0.652658	0.30908	1.48747	2.34039	1.70811	0.226806	down	yes
Os01g0875700	PREDICTED: dnaJ protein homolog 1 [Oryza sativa Japonica Group]	1.5503	3.16531	2.11156	0.348713	0.596438	0.345483	5.28978	up	yes
EPlOSAG00000048619		2.31108	0.197503	2.04833	4.6163	6.9149	8.93793	0.222624	down	yes
Os01g0845100	putative Avr9/Cf-9 rapidly elicited protein 137 [Oryza sativa Japonica Group]	0.829659	0.588562	0.6256	2.50929	2.88662	1.93415	0.278827	down	yes
Os08g0280600	hypothetical protein OsJ_26729 [Oryza sativa Japonica Group]	1.97798	1.40601	1.66727	0.46801	0.080768	0.237732	6.42237	up	yes
Os01g0276600	PREDICTED: E3 ubiquitin-protein ligase Os06g0535400-like [Oryza sativa Japonica Group]	2.42007	6.04796	1.07054	0.874914	0.519113	0.308037	5.60411	up	yes
Os08g0386800	unknown protein [Oryza sativa Japonica Group]	27.777	18.2877	24.4588	12.297	9.11048	12.5395	2.07746	up	yes
		2.63231	2.09887	5.40358	9.0382	16.1298	9.14604	0.295353	down	yes
Os02g0107900	Os02g0107900 [Oryza sativa Japonica Group]	0.26178	0.497338	0.723619	2.13812	2.24245	2.4521	0.217007	down	yes
Os09g0431100	PREDICTED: glutamate receptor 2.8 [Oryza sativa Japonica Group]	0.084765	0.094625	0.013679	0.329892	0.426567	0.30054	0.182658	down	yes
Os03g0128700	PREDICTED: calcium-dependent protein kinase isoform 11 [Oryza sativa Japonica Group]	16.4239	19.2347	19.723	9.80545	8.9108	8.50153	2.03475	up	yes
Os06g0163300	PREDICTED: uncharacterized protein LOC4340222 [Oryza sativa Japonica Group]	3.05116	5.11645	2.54983	0.85399	0.784001	0.64109	4.70253	up	yes
Os05g0490400	PREDICTED: uncharacterized protein LOC4339165 [Oryza sativa Japonica Group]	1.95835	2.02966	3.06216	0.683253	0.466361	0.469508	4.35432	up	yes
Os01g0231800	Os01g0231800, partial [Oryza sativa Japonica Group]	12.7189	14.2484	13.0887	4.64421	4.40273	4.92541	2.86681	up	yes
Os02g0168100	Os02g0168100, partial [Oryza sativa Japonica Group]	0	0.815512	0.296856	14.3815	0.099992	1.32586	0.0703705	down	yes
Os07g0616000	PREDICTED: uncharacterized protein LOC4343904 [Oryza sativa Japonica Group]	7.34225	6.4426	7.75916	3.22501	3.09884	3.59291	2.17249	up	yes
		1.50988	4.3023	1.40253	9.31191	8.48826	8.63946	0.272875	down	yes
Os03g0635100	PREDICTED: guanine nucleotide-binding protein subunit gamma 1 [Oryza sativa Japonica Group]	1.67532	1.94036	1.15759	0.305711	0.174907	0.287251	6.21625	up	yes
Os01g0339500	PREDICTED: mucin-5AC isoform X2 [Oryza sativa Japonica Group]	10.4768	18.6044	10.4088	2.01517	6.14131	6.27223	2.7369	up	yes
Os07g0586800	PREDICTED: GDSL esterase/lipase At4g10955 [Oryza sativa Japonica Group]	0	1.2547	1.19947	0.081511	0	0	30.1085	up	yes
Os11g0323860	PREDICTED: uncharacterized protein LOC107275286 [Oryza sativa Japonica Group]	3.84726	8.31579	6.54532	2.41939	0.775494	0.715355	4.78446	up	yes
Os07g0486000	PREDICTED: DNA mismatch repair protein MSH4 isoform X4 [Oryza sativa Japonica Group]	1.00816	0.666723	1.24319	0.171065	0.176507	0.246317	4.9135	up	yes
Os03g0374600	PREDICTED: glucan endo-1,3-beta-glucosidase 1 [Oryza sativa Japonica Group]	0.822477	1.69069	0.357524	0.11444	0.111573	0.222242	6.40414	up	yes
		3.02463	1.67803	3.72873	6.69444	12.3881	6.84698	0.325166	down	yes
Os01g0770500	PREDICTED: ABC transporter I family member 10, chloroplastic [Oryza sativa Japonica Group]	12.3852	7.15379	9.6917	19.564	18.7124	20.9421	0.493607	down	yes
Os03g0257000	PREDICTED: uncharacterized protein LOC4332299 [Oryza sativa Japonica Group]	4.26269	5.9835	2.84227	0.969551	1.13553	0.57369	4.886	up	yes
Os10g0140700	Os10g0140700 [Oryza sativa Japonica Group]	1.75966	1.37801	2.94112	6.28458	6.91152	5.10038	0.332238	down	yes
Os05g0386700	RecName: Full=COBRA-like protein 3; AltName: Full=Protein BRITTLE CULM1-like 4; Flags: Precursor	1.07158	0.907466	1.1104	0.314818	0.0899893	0.226212	4.89595	up	yes
Os05g0396900	PREDICTED: uncharacterized protein LOC4338704 [Oryza sativa Japonica Group]	0.994857	1.4576	0.709714	0.153538	0.197387	0.224895	5.4916	up	yes
Os08g0406450	Os08g0406400, partial [Oryza sativa Japonica Group]	1.20382	0.909725	1.30589	4.29423	2.53821	5.11337	0.286246	down	yes
		138.079	257.177	127.832	83.5883	89.4105	77.6662	2.0868	up	yes
Os01g0160100	PREDICTED: pyruvate decarboxylase 2 [Oryza sativa Japonica Group]	11.0132	14.0356	12.278	5.85376	4.36024	4.88028	2.47291	up	yes
Os03g0762300	PREDICTED: peroxidase 51 [Oryza sativa Japonica Group]	8.57249	16.2166	9.38123	4.82152	2.9649	2.04928	3.47411	up	yes
Os11g0634200	PREDICTED: uncharacterized protein LOC4350975 [Oryza sativa Japonica Group]	9.64307	22.5875	11.5639	4.5674	4.21863	4.48728	3.29944	up	yes
Os07g0245100	Os07g0245100, partial [Oryza sativa Japonica Group]	0.630173	0.586383	0.587698	2.08834	1.78191	2.197	0.297376	down	yes
Os10g0540100	hypothetical protein [Oryza sativa Japonica Group]	12.379	13.4322	11.5749	6.23212	6.10086	5.57911	2.0872	up	yes
Os05g0576500	unknown protein [Oryza sativa Japonica Group]	6.39383	9.63845	6.71899	2.18823	2.1077	3.66612	2.85746	up	yes
Os11g0263000	Os11g0263000 [Oryza sativa Japonica Group]	3.91884	2.45688	3.37061	0.342289	0.18633	1.6875	4.39793	up	yes
Os10g0553300	hypothetical protein OsI_34594 [Oryza sativa Indica Group]	0.500308	0.494081	0.680977	1.87077	1.7762	2.18826	0.287113	down	yes
Os04g0554200	PREDICTED: vesicle-associated protein 1-3 [Oryza sativa Japonica Group]	0.457995	0.520636	0.3734	0.0716457	0.062162	0	10.1043	up	yes
Os07g0510200	putative beta-1,3-glucanase [Oryza sativa Japonica Group]	1.166	2.52574	1.28613	0.39081	0.429955	0.148683	5.13476	up	yes
Os09g0509700	Os09g0509700 [Oryza sativa Japonica Group]	7.49491	11.5232	8.99734	4.12942	3.26356	1.88074	3.02095	up	yes
Os05g0492600	NBS-LRR-like protein [Oryza sativa Japonica Group]	0.100595	0.440783	2.31644	4.22173	2.83567	4.14244	0.255166	down	yes
Os04g0128900	PREDICTED: probable indole-3-pyruvate monooxygenase YUCCA5 [Oryza sativa Japonica Group]	0.722328	0.828453	0.624305	0.1397	0.009907	0.155885	7.11994	up	yes
Os03g0290300		4.92373	4.07744	4.1135	11.1169	10.4315	9.21007	0.426377	down	yes
Os01g0845000	Os01g0845000 [Oryza sativa Japonica Group]	0.280245	0.452108	0.221815	1.42098	1.46605	1.04676	0.242557	down	yes
Os05g0113000	PREDICTED: ACT domain-containing protein ACR9 isoform X2 [Oryza sativa Japonica Group]	15.8296	15.4526	19.4207	8.4172	7.41086	8.47146	2.08658	up	yes
Os11g0283500	PREDICTED: protein NRT1/ PTR FAMILY 4.5 isoform X2 [Oryza sativa Japonica Group]	5.14856	7.79282	5.02708	2.00895	1.42619	1.82363	3.41686	up	yes
Os02g0739900	PREDICTED: microtubule-associated protein TORTIFOLIA1 [Oryza sativa Japonica Group]	0.358423	0.846059	0.641674	0.145596	0.081188	0.085444	5.91285	up	yes
Os08g0448000	PREDICTED: probable 4-coumarate--CoA ligase 5 [Oryza sativa Japonica Group]	0.091218	0.348062	0.208748	0.959499	0.86948	1.06911	0.223605	down	yes
Os03g0749401	PREDICTED: beta-glucosidase BoGH3B [Oryza sativa Japonica Group]	0.700834	0.967329	0.985088	0.186188	0.074955	0.197436	5.78581	up	yes
Os05g0565000	PREDICTED: 60S ribosomal protein L18a-like [Oryza sativa Japonica Group]	71.8527	96.9546	75.8144	19.5219	61.7866	15.8099	2.5188	up	yes
Os11g0138400	phosphoglycerate mutase family protein, expressed [Oryza sativa Japonica Group]	1.71494	1.2137	0.955071	0.093294	0.282375	0.225497	6.4603	up	yes
EPlOSAG00000016825		2.77551	1.53798	4.25906	5.18497	11.1748	6.93049	0.368075	down	yes
Os07g0158800	PREDICTED: uncharacterized protein LOC4342441 [Oryza sativa Japonica Group]	1.76383	7.91846	1.76997	0.718301	0.645558	0.990102	4.8651	up	yes
Os03g0610800	PREDICTED: serpin-ZXB [Oryza sativa Japonica Group]	6.5912	12.3635	4.22626	2.26295	1.44076	2.52494	3.72166	up	yes
Os05g0561500	PREDICTED: 3-deoxy-manno-octulosonate cytidylyltransferase, mitochondrial [Oryza sativa Japonica Group]	37.2831	20.1687	27.1489	16.0235	11.1944	10.6125	2.23631	up	yes
Os03g0811400	PREDICTED: transcription factor bHLH106 [Oryza sativa Japonica Group]	0	0.278408	0	1.00652	1.20902	1.22711	0.0808702	down	yes
Os01g0730700	PREDICTED: probable WRKY transcription factor 65 [Oryza sativa Japonica Group]	0.372658	0.295749	0.439911	1.50165	1.21072	1.57656	0.258413	down	yes
Os04g0390100	hypothetical protein OsI_15670 [Oryza sativa Indica Group]	0.660243	2.01266	0.694508	0.209787	0.196297	0.159487	5.95399	up	yes
Os02g0590800	Os02g0590800, partial [Oryza sativa Japonica Group]	7.89573	10.4458	10.2138	4.33505	4.11169	3.6259	2.36529	up	yes
Os05g0593900	PREDICTED: vacuolar-processing enzyme [Oryza sativa Japonica Group]	0.581277	1.81494	1.76214	0.385117	0.143396	0.191866	5.77246	up	yes
Os06g0570100	PREDICTED: ent-kaurene oxidase 2 isoform X3 [Oryza sativa Japonica Group]	9.0287	17.1452	12.0348	4.95691	5.2791	4.85604	2.53171	up	yes
Os03g0197800	PREDICTED: protein indeterminate-domain 1 [Oryza sativa Japonica Group]	5.5168	44.5837	9.05146	6.19136	6.41833	6.73695	3.05748	up	yes
Os06g0682900	PREDICTED: protein HEAT-STRESS-ASSOCIATED 32 [Oryza sativa Japonica Group]	2.96654	3.73023	3.11591	0.909822	0.544642	0.766749	4.41771	up	yes
Os08g0561600	putative auxin-regulated protein [Oryza sativa Japonica Group]	2.51715	3.64452	2.97905	0.560122	0.878267	0.825554	4.03752	up	yes
Os08g0499300	PREDICTED: probable WRKY transcription factor 2 [Oryza sativa Japonica Group]	4.30859	3.23588	4.73374	1.25419	1.07391	1.01556	3.67208	up	yes
Os12g0268000	PREDICTED: cytochrome P450 71A1 [Oryza sativa Japonica Group]	0.818992	1.72108	1.01822	3.53432	3.4903	4.20801	0.316782	down	yes
Os10g0534900	PREDICTED: BEL1-like homeodomain protein 4 [Oryza sativa Japonica Group]	15.0018	48.7486	8.76368	9.06207	10.3545	7.86345	2.65814	up	yes
Os03g0101500;Os03g0101300	PREDICTED: hexose carrier protein HEX6 [Oryza sativa Japonica Group];PREDICTED: protein UBASH3A homolog [Oryza sativa Japonica Group]	6.26887	9.74173	2.16825	1.62024	2.54976	2.51988	2.71736	up	yes
Os12g0102700	PREDICTED: uncharacterized protein LOC4351247 isoform X1 [Oryza sativa Japonica Group]	0.641873	0.778584	0.828854	2.28561	2.1498	2.36155	0.330929	down	yes
Os06g0133600	PREDICTED: protein EXORDIUM-like 3 [Oryza sativa Japonica Group]	0	4.92208	2.4603	0.210794	0	0	35.0218	up	yes
Os09g0381100	PREDICTED: nucleobase-ascorbate transporter 6 [Oryza sativa Japonica Group]	17.269	12.3751	18.3907	7.73798	7.71498	7.57368	2.08605	up	yes
Os08g0120500	PREDICTED: uncharacterized protein LOC4344544 [Oryza sativa Japonica Group]	22.7596	21.1521	24.1397	2.29571	16.5697	2.1191	3.24293	up	yes
Os02g0130600	PREDICTED: uncharacterized protein LOC4328191 [Oryza sativa Japonica Group]	2.80151	0.801836	2.25303	0.191365	0.267329	0.608424	5.48803	up	yes
Os06g0731900	putative lysine ketoglutarate reductase trans-splicing related 1 [Oryza sativa Japonica Group]	4.85028	5.98252	5.46224	1.68124	1.58454	0.97435	3.84305	up	yes
Os07g0206700	Os07g0206700, partial [Oryza sativa Japonica Group]	11.0058	6.99911	8.64847	3.58658	3.65493	3.69555	2.43698	up	yes
Os01g0348700	PREDICTED: 60S ribosomal protein L23A [Oryza sativa Japonica Group]	64.5066	102.931	76.0572	39.0225	45.9628	33.0049	2.06368	up	yes
Os02g0646500	PREDICTED: aldehyde dehydrogenase family 3 member F1 [Oryza sativa Japonica Group]	1.27344	1.65895	1.39041	0.234613	0.248066	0.38412	4.98709	up	yes
Os05g0126400;Os05g0126200	hypothetical protein OsJ_16973 [Oryza sativa Japonica Group];PREDICTED: uncharacterized protein LOC4337680 [Oryza sativa Japonica Group]	68.7137	58.2352	66.6101	20.3181	16.3741	51.7762	2.18789	up	yes
Os04g0302300	hypothetical protein OsI_15296 [Oryza sativa Indica Group]	0	0.944374	0.94925	0	0.051095	0	37.0608	up	yes
Os04g0550600	PREDICTED: carotenoid cleavage dioxygenase 7, chloroplastic [Oryza sativa Japonica Group]	1.21066	1.90272	0.929793	0.256944	0.19939	0.335216	5.10791	up	yes
Os12g0226700	PREDICTED: 2-alkenal reductase (NADP(+)-dependent) [Oryza sativa Japonica Group]	1.47244	0.821018	1.2992	4.18431	3.88294	3.45886	0.311697	down	yes
Os03g0673000		9.13121	16.1853	10.3466	4.28203	3.90653	3.33699	3.09427	up	yes
Os03g0794700	PREDICTED: 40S ribosomal protein S18 [Oryza sativa Japonica Group]	41.6704	61.7826	45.3441	31.347	21.0141	19.4815	2.07115	up	yes
Os03g0861100	PREDICTED: uncharacterized protein LOC4334871 [Oryza sativa Japonica Group]	9.69234	12.1273	11.4184	5.66139	5.20121	5.70244	2.00652	up	yes
Os02g0488600	Os02g0488701, partial [Oryza sativa Japonica Group]	15.1227	15.2268	1e-06	0.015098	0	1.30014	23.0754	up	yes
Os08g0154900	PREDICTED: oxysterol-binding protein-related protein 2A isoform X1 [Oryza sativa Japonica Group]	2.43013	2.36904	2.5176	0.540535	0.643364	0.648528	3.99294	up	yes
Os10g0100300;EPlOSAG00000021738	PREDICTED: protein TIC 62, chloroplastic [Oryza sativa Japonica Group]	33.7171	65.2288	31.8068	21.1097	22.5306	19.9859	2.05501	up	yes
Os10g0561800	PREDICTED: homeobox-leucine zipper protein HOX1 [Oryza sativa Japonica Group]	7.12272	10.4588	6.58181	22.7815	13.2009	13.5259	0.488066	down	yes
Os12g0225150	PREDICTED: la-related protein 6B [Oryza sativa Japonica Group]	17.0743	18.3995	12.4291	5.44152	6.79585	8.09821	2.35562	up	yes
Os11g0170000	Os11g0170000, partial [Oryza sativa Japonica Group]	1.75655	2.79232	2.43911	0.463181	0.677589	0.503423	4.2501	up	yes
Os06g0617800	PREDICTED: ribose-phosphate pyrophosphokinase 2, chloroplastic isoform X1 [Oryza sativa Japonica Group]	8.01138	4.6714	9.01071	2.66149	2.32058	2.86743	2.76368	up	yes
Os02g0712700;Os02g0712800	PREDICTED: probable L-type lectin-domain containing receptor kinase S.5 [Oryza sativa Japonica Group]	2.21386	3.2966	0.350038	0.398214	0.557094	0.33868	4.52903	up	yes
Os12g0235700	PREDICTED: probable inactive leucine-rich repeat receptor-like protein kinase At1g66830 [Oryza sativa Japonica Group]	0.343597	0.726211	0	0.034849	0	0.016453	20.8531	up	yes
Os03g0390000	PREDICTED: 40S ribosomal protein S6 [Oryza sativa Japonica Group]	67.0603	136.905	73.0313	49.0601	44.5249	42.5454	2.03479	up	yes
Os01g0773700	PREDICTED: photosystem II reaction center W protein, chloroplastic [Oryza sativa Japonica Group]	37.5472	29.8306	153.228	41.5501	670.288	37.6332	0.294348	down	yes
Os10g0537500	Os10g0537500, partial [Oryza sativa Japonica Group]	18.9306	18.1988	15.7491	7.57767	6.89309	6.42996	2.52998	up	yes
Os03g0297000	PREDICTED: uncharacterized protein At5g01610 [Oryza sativa Japonica Group]	0.594732	0.993231	0.15943	1.67107	3.10541	3.25912	0.217457	down	yes
Os07g0691700	PREDICTED: scar-like domain-containing protein WAVE 5 [Oryza sativa Japonica Group]	0.080133	0	0.054444	0.247792	0.339408	0.29713	0.15218	down	yes
Os04g0460600	PREDICTED: NAC domain-containing protein 92 [Oryza sativa Japonica Group]	4.19664	7.52858	2.01122	1.23183	1.09824	0.873083	4.28842	up	yes
Os04g0227100	PREDICTED: probable LRR receptor-like serine/threonine-protein kinase At3g47570 [Oryza sativa Japonica Group]	0.457032	0.218328	0.50148	1.08464	1.35566	1.20581	0.322765	down	yes
Os06g0191900;EPlOSAG00000027414	PREDICTED: U-box domain-containing protein 52 isoform X3 [Oryza sativa Japonica Group]	0.74719	4.8815	0.749471	0.387266	0.439874	0.393532	5.22512	up	yes
Os03g0669300	PREDICTED: glucan endo-1,3-beta-glucosidase 7 [Oryza sativa Japonica Group]	3.72049	7.4985	3.66517	1.47852	1.14059	1.51834	3.59742	up	yes
Os02g0783650	Os02g0783700, partial [Oryza sativa Japonica Group]	17.4852	8.9984	17.4225	6.39134	4.69161	6.47903	2.50007	up	yes
Os04g0252850	Os04g0252850, partial [Oryza sativa Japonica Group]	8.19397	59.8306	17.7432	8.51317	9.59235	5.93893	3.56705	up	yes
Os04g0311400	Os04g0311400, partial [Oryza sativa Japonica Group]	2.74045	6.79447	3.15517	1.20395	1.41381	1.00313	3.50468	up	yes
Os11g0537300	PREDICTED: uncharacterized protein LOC9269964 [Oryza sativa Japonica Group]	2.84287	0.363203	1.73574	2.54085	11.832	4.01645	0.268734	down	yes
Os07g0569166	Os07g0569166 [Oryza sativa Japonica Group]	3.27087	0	0	11.91	14.6119	12.2401	0.0843832	down	yes
Os01g0281000	PREDICTED: F-box protein At2g32560 [Oryza sativa Japonica Group]	11.9631	24.3501	11.0887	8.32018	4.28432	8.04428	2.29563	up	yes
Os05g0474800	PREDICTED: probable WRKY transcription factor 33 [Oryza sativa Japonica Group]	0.299708	0.509589	0.349764	1.47852	1.58586	1.02702	0.283292	down	yes
Os06g0610500	PREDICTED: MLO-like protein 13 [Oryza sativa Japonica Group]	2.10206	2.03441	2.52994	0.599413	0.5352	0.435194	4.24665	up	yes
Os05g0373900	PREDICTED: eukaryotic peptide chain release factor subunit 1-2 [Oryza sativa Japonica Group]	4.12169	4.81427	3.89747	0.967581	1.29549	1.20326	3.7023	up	yes
Os10g0467900	Os10g0467900 [Oryza sativa Japonica Group]	0.045608	1.53981	0.851971	0.128538	0.074047	0.139946	7.11582	up	yes
Os12g0500800		5.16148	7.20256	2.26398	0.952597	1.35481	0.703931	4.85765	up	yes
Os10g0540300;Os10g0540200	hypothetical protein [Oryza sativa Japonica Group]	3.5052	2.76327	3.57179	1.16553	1.15568	1.26424	2.7445	up	yes
Os07g0115500	Os07g0115500, partial [Oryza sativa Japonica Group]	16.7562	22.1371	13.3834	5.59653	6.59182	2.85514	3.47504	up	yes
Os01g0733200	PREDICTED: heat stress transcription factor C-1b [Oryza sativa Japonica Group]	29.8031	59.5017	0.836941	8.89662	0.710042	7.31743	5.32624	up	yes
Os09g0255000	PREDICTED: LOW QUALITY PROTEIN: beta-fructofuranosidase, insoluble isoenzyme 7-like [Oryza sativa Japonica Group]	13.5	24.2526	14.3363	8.97635	7.88776	7.5395	2.13447	up	yes
Os12g0170800	PREDICTED: citrate-binding protein [Oryza sativa Japonica Group]	1.75377	1.70319	2.22022	0.395414	0.39517	0.318994	5.11652	up	yes
Os05g0498300	hypothetical protein OsJ_19071 [Oryza sativa Japonica Group]	1.48066	1.35141	1.61829	0.3284	0.478408	0.176376	4.52647	up	yes
EPlOSAG00000045898		0.811985	0	2.16127	4.0049	8.54533	6.58265	0.1554	down	yes
Os07g0519300	Os07g0519300, partial [Oryza sativa Japonica Group]	0.720586	0.633102	0.409633	0.145124	0.073181	0.100672	5.52805	up	yes
Os12g0443600	PREDICTED: UDP-glucose 6-dehydrogenase 5 [Oryza sativa Japonica Group]	0.205116	14.5526	0.397261	0.785397	0.066295	0.815278	9.09135	up	yes
Os03g0139200	PREDICTED: uncharacterized protein LOC4331563 isoform X1 [Oryza sativa Japonica Group]	6.82078	7.94987	8.16411	3.30282	2.77113	3.36921	2.42872	up	yes
Os02g0761900	PREDICTED: putative 4-hydroxy-4-methyl-2-oxoglutarate aldolase 2 isoform X1 [Oryza sativa Japonica Group]	0.825461	60.6304	0.241555	3.44852	0.432203	2.68489	9.39704	up	yes
Os02g0769200	Os02g0769200 [Oryza sativa Japonica Group]	0.596008	0.791677	0.542426	0	0.059982	0.15742	8.87807	up	yes
Os11g0136400;EPlOSAG00000008948	PREDICTED: protein ZINC INDUCED FACILITATOR-LIKE 1 isoform X3 [Oryza sativa Japonica Group];PREDICTED: protein ZINC INDUCED FACILITATOR-LIKE 1 isoform X1 [Oryza sativa Japonica Group]	9.87805	7.30652	10.417	3.90431	3.03447	4.02105	2.51843	up	yes
Os02g0276900	PREDICTED: transcription factor bHLH133 isoform X1 [Oryza sativa Japonica Group]	8.20848	5.48011	7.93566	1.24359	2.6993	2.43694	3.38947	up	yes
Os10g0480500	PREDICTED: double-stranded RNA-binding protein 6 [Oryza sativa Japonica Group]	1.70182	1.98969	9.57766	11.5452	9.83966	10.1735	0.420464	down	yes
Os12g0479900	PREDICTED: uncharacterized protein LOC4352213 [Oryza sativa Japonica Group]	25.5507	16.577	22.9932	10.8261	10.6454	10.3716	2.04505	up	yes
Os07g0198300	unnamed protein product, partial [Oryza sativa Japonica Group]	18.9551	32.7143	20.612	5.69509	5.03553	14.2535	2.8931	up	yes
Os02g0550800	PREDICTED: ammonium transporter 3 member 3 [Oryza sativa Japonica Group]	1.08214	0.837195	1.00102	3.28068	2.22016	3.33817	0.330394	down	yes
Os11g0171700	Os11g0171700, partial [Oryza sativa Japonica Group]	1.61193	0.813201	1.90323	3.59789	3.25427	3.41016	0.421772	down	yes
Os10g0572900	Os10g0572900 [Oryza sativa Japonica Group]	0.836432	1.19108	0.408256	0.0251183	0.227269	0.123573	6.47878	up	yes
Os08g0457400	PREDICTED: serine/threonine-protein kinase At5g01020 [Oryza sativa Japonica Group]	0.269078	0.232986	0.230294	1.65132	0.348959	1.13578	0.233528	down	yes
Os09g0494200	PREDICTED: chitinase-like protein 1 [Oryza sativa Japonica Group]	1.52438	5.09647	4.0754	0.342899	1.19524	0.756549	4.66132	up	yes
Os09g0431900	PREDICTED: zinc finger protein 2 [Oryza sativa Japonica Group]	3.13716	0	1.39359	0.105951	0.133345	0	18.9336	up	yes
Os07g0418600	PREDICTED: protein TsetseEP [Oryza sativa Japonica Group]	0.732869	1.47828	0	0	0.081102	0	27.2638	up	yes
Os11g0108800	PREDICTED: probable receptor-like protein kinase At5g18500 [Oryza sativa Japonica Group]	2.9394	2.05893	3.7987	0.878518	0.697423	0.664216	3.92697	up	yes
Os12g0577600	hypothetical protein OsI_38863 [Oryza sativa Indica Group]	1.30955	0.80617	0.969808	0.212783	0.258249	0.172336	4.7959	up	yes
Os06g0604400	PREDICTED: phospholipase D alpha 2 [Oryza sativa Japonica Group]	9.69524	22.4118	16.3557	7.83158	7.60404	7.66679	2.09773	up	yes
Os11g0130400	PREDICTED: uncharacterized protein LOC4349673 [Oryza sativa Japonica Group]	0	0	0.209167	0.672483	0.609098	0.776758	0.101619	down	yes
Os10g0579250	PREDICTED: D-xylose-proton symporter-like 2 [Oryza sativa Japonica Group]	4.77503	2.17909	3.83768	9.68265	7.95161	7.91982	0.422312	down	yes
Os03g0819600	PREDICTED: chalcone--flavonone isomerase [Oryza sativa Japonica Group]	14.9651	23.0912	12.1056	6.79465	6.16928	7.68359	2.42944	up	yes
Os01g0151700	PREDICTED: short-chain dehydrogenase TIC 32, chloroplastic isoform X1 [Oryza sativa Japonica Group]	0.752841	0.347509	0.452022	1.41246	1.76986	2.30266	0.283023	down	yes
Os11g0156600	Os11g0156600 [Oryza sativa Japonica Group]	0.829392	0.373624	1.245	3.721	2.35288	4.1715	0.238939	down	yes
Os04g0284900	Os04g0284900, partial [Oryza sativa Japonica Group]	2.97772	3.70324	3.19029	0.760853	0.001224	0.710108	6.70517	up	yes
Os04g0320000	Os04g0320000 [Oryza sativa Japonica Group]	1.60169	1.48301	1.1747	0.426913	0.122879	0.237145	5.41262	up	yes
Os02g0200800	PREDICTED: protein WVD2-like 1 [Oryza sativa Japonica Group]	3.95301	7.02446	5.05038	1.34094	1.5951	1.40328	3.69364	up	yes
Os06g0179900	PREDICTED: putative glycerol-3-phosphate transporter 5 [Oryza sativa Japonica Group]	4.07419	3.29598	3.90812	7.9634	7.36248	8.0748	0.481964	down	yes
Os10g0132500	PREDICTED: putative late blight resistance protein homolog R1B-12 [Oryza sativa Japonica Group]	0.711259	0.693782	0.614942	0.1964	0.112674	0.136878	4.5296	up	yes
Os12g0550600	transposon protein, putative, Pong sub-class, expressed [Oryza sativa Japonica Group]	2.44968	4.32699	3.81302	0.546805	0.962766	1.07911	4.09076	up	yes
Os12g0508200	PREDICTED: uncharacterized protein LOC4352307 [Oryza sativa Japonica Group]	2.92531	3.02598	2.73748	0.540128	0.568297	0.677554	4.86499	up	yes
Os04g0588500	OSJNBb0016D16.20 [Oryza sativa Japonica Group]	9.63477	7.71237	7.65192	5.08405	2.33522	4.59425	2.08091	up	yes
Os03g0617500	Os03g0617500, partial [Oryza sativa Japonica Group]	2.65861	5.09032	2.67944	0.841284	0.708847	1.16589	3.83958	up	yes
Os05g0180400	PREDICTED: MAR-binding filament-like protein 1 [Oryza sativa Japonica Group]	3.6776	3.87456	3.22324	1.27421	0.76704	0.990943	3.55366	up	yes
Os02g0155000	hypothetical protein OsI_05903 [Oryza sativa Indica Group]	1.23112	0.733239	1.19596	0.180245	0.149813	0.291194	5.08701	up	yes
Os06g0500300	PREDICTED: uncharacterized protein LOC4341115 isoform X1 [Oryza sativa Japonica Group]	6.98021	17.6207	1.25099	2.50716	1.50048	1.47336	4.71665	up	yes
Os06g0332500	Os06g0332500 [Oryza sativa Japonica Group]	3.02744	2.28094	1.34759	7.65222	6.8022	6.18596	0.322473	down	yes
Os01g0920100	PREDICTED: uncharacterized protein At3g27210 [Oryza sativa Japonica Group]	17.9755	22.499	18.5	9.06301	6.89238	7.63044	2.50042	up	yes
Os11g0245100	PREDICTED: glutathione S-transferase zeta class [Oryza sativa Japonica Group]	1.21849	0.764516	0.927556	0.197309	0.199893	0.124179	5.58242	up	yes
Os04g0395700	PREDICTED: histone H2A.Z-specific chaperone CHZ1 [Oryza sativa Japonica Group]	2.73396	2.40831	2.02397	0.618996	0.401054	0.472373	4.80175	up	yes
Os01g0966200	PREDICTED: protein COFACTOR ASSEMBLY OF COMPLEX C SUBUNIT B CCB3, chloroplastic [Oryza sativa Japonica Group]	0.613619	26.9974	0.151321	0.783426	1.62983	0.2607	10.3825	up	yes
Os03g0267800	PREDICTED: protein DA1-related 2 isoform X3 [Oryza sativa Japonica Group]	9.34187	10.9896	12.2886	4.85566	3.19501	4.73074	2.55215	up	yes
Os03g0210883		2.10005	0	3.45402	10.3742	10.1113	12.4141	0.168819	down	yes
Os12g0281300	NB-ARC domain containing protein, expressed [Oryza sativa Japonica Group]	4.91222	4.66657	4.78024	1.96294	1.70492	1.85528	2.59979	up	yes
Os02g0327500	PREDICTED: uncharacterized protein LOC4329194 [Oryza sativa Japonica Group]	0.114669	0.318852	0.387324	1.62063	0.833742	0.904871	0.244354	down	yes
Os03g0146300	Cyclin-dependent kinases regulatory subunit 2 [Dichanthelium oligosanthes]	11.2278	23.2498	9.26355	4.68088	3.30703	4.01926	3.64292	up	yes
Os01g0362000	Os01g0362000, partial [Oryza sativa Japonica Group]	4.92137	8.97161	4.81968	2.60161	1.28213	2.36032	2.99687	up	yes
Os04g0477500	PREDICTED: beta-1,4-mannosyl-glycoprotein 4-beta-N-acetylglucosaminyltransferase [Oryza sativa Japonica Group]	5.5014	8.33198	8.14895	4.14661	1.73196	1.76616	2.87549	up	yes
Os09g0497100	PREDICTED: pumilio homolog 5 [Oryza sativa Japonica Group]	5.971	5.05134	6.49082	2.12108	2.18382	2.59542	2.53802	up	yes
Os12g0112000	PREDICTED: peroxidase 4 [Oryza sativa Japonica Group]	1.09072	1.1422	0.54152	0.200172	0.175772	0.136432	5.41485	up	yes
Os04g0301500	PREDICTED: transcription factor bHLH35 [Oryza sativa Japonica Group]	0.584128	1.49243	1.13744	2.97845	5.22185	2.47149	0.301168	down	yes
Os04g0459700	PREDICTED: NAP1-related protein 1 isoform X1 [Oryza sativa Japonica Group]	27.0781	31.7208	31.3936	16.5193	11.8824	15.8798	2.0368	up	yes
Os03g0267500	PREDICTED: uncharacterized protein LOC4332365 [Oryza sativa Japonica Group]	1.02273	1.90952	1.16635	0.15092	0.48051	0.0837191	5.73109	up	yes
Os05g0545400	Os05g0545400, partial [Oryza sativa Japonica Group]	0.147938	0.740767	0.286119	0	5.28762	5.28479	0.111122	down	yes
Os03g0401333	PREDICTED: sucrose synthase 1 [Oryza sativa Japonica Group]	0.356685	0.372367	0.216566	0.003298	0.029616	0.096193	7.3243	up	yes
EPlOSAG00000017634		2.03753	1.73019	2.07982	4.29766	4.63379	7.22401	0.361954	down	yes
		1.89438	2.06728	1.67456	5.45945	3.71818	5.3346	0.388378	down	yes
Os11g0233800	PREDICTED: leucine-rich repeat receptor-like serine/threonine-protein kinase BAM1 [Oryza sativa Japonica Group]	0.316535	0.505301	0.346478	0.067414	0.103748	0.0538	5.19338	up	yes
Os03g0759700	PREDICTED: transcription factor bHLH113 [Oryza sativa Japonica Group]	0.513624	0.583081	0.167429	0.123693	0.014826	0.048004	6.77736	up	yes
Os03g0762200	PREDICTED: peroxidase 51 [Oryza sativa Japonica Group]	2.52576	8.49544	3.52087	1.38388	1.18291	1.02405	4.04976	up	yes
Os03g0146000	PREDICTED: ras-related protein RABC2a [Oryza sativa Japonica Group]	9.49574	7.85835	16.9722	3.70722	3.14572	3.76192	3.23379	up	yes
Os01g0140400	PREDICTED: probable LRR receptor-like serine/threonine-protein kinase PAM74 [Oryza sativa Japonica Group]	0.589284	0.914303	0.747913	0.184533	0.167677	0.128227	4.68636	up	yes
Os01g0301900		10.1904	19.7509	11.6523	7.07152	5.67503	5.4252	2.28891	up	yes
Os02g0732200	PREDICTED: U-box domain-containing protein 11 [Oryza sativa Japonica Group]	1.45056	1.42981	1.63846	0.389726	0.261794	0.421684	4.2106	up	yes
Os05g0121850	PREDICTED: probable sugar phosphate/phosphate translocator At3g11320 [Oryza sativa Japonica Group]	3.63691	3.86571	3.7264	0.733631	1.19589	0.906221	3.95982	up	yes
Os02g0552400	PREDICTED: uncharacterized protein LOC107277178 [Oryza sativa Japonica Group]	31.9207	38.9331	32.4097	17.3716	15.5327	11.2918	2.33648	up	yes
EPlOSAG00000038244		5.68713	0.277263	2.05594	9.62016	10.8933	14.9481	0.22617	down	yes
Os08g0564100	PREDICTED: ABC transporter F family member 1 [Oryza sativa Japonica Group]	37.811	26.1917	31.7327	11.3578	22.675	12.822	2.04324	up	yes
Os05g0361000	Os05g0361000 [Oryza sativa Japonica Group]	2.32776	9.13274	2.52314	1.1223	1.55197	0.875114	3.93974	up	yes
Os03g0327800	PREDICTED: NAC transcription factor ONAC010-like [Oryza sativa Japonica Group]	3.86246	10.5914	3.52141	0.776222	1.75517	2.20958	3.79147	up	yes
Os01g0183300	PREDICTED: type IV inositol polyphosphate 5-phosphatase 3 [Oryza sativa Japonica Group]	0.976832	2.00315	1.17053	0.208481	0.373828	0.344062	4.4804	up	yes
Os06g0600800	hypothetical protein OsI_23602 [Oryza sativa Indica Group]	0.173366	0.168126	1.15545	5.53864	2.14341	0.520899	0.182489	down	yes
Os03g0308200	PREDICTED: uncharacterized protein LOC4332616 isoform X2 [Oryza sativa Japonica Group]	7.49225	7.41939	7.26021	3.2506	2.77603	3.83761	2.2477	up	yes
Os03g0771100	PREDICTED: transcription factor RAX3 [Oryza sativa Japonica Group]	0.526747	0.85144	0.862287	0.095333	0.159229	0.164696	5.3439	up	yes
Os11g0540600	PREDICTED: putative UPF0481 protein At3g02645 [Oryza sativa Japonica Group]	1.2571	1.66621	1.78806	4.4278	4.38217	4.36197	0.357682	down	yes
Os04g0423100	Os04g0423100 [Oryza sativa Japonica Group]	0.851221	2.38889	0.817303	0.07188	0.326269	0.29362	5.86527	up	yes
Os01g0511100	PREDICTED: universal stress protein A-like protein [Oryza sativa Japonica Group]	5.09121	3.79054	4.76273	1.10736	0.933558	1.37066	3.99945	up	yes
Os08g0292000	Os08g0292000, partial [Oryza sativa Japonica Group]	13.3995	10.9638	13.166	5.83266	6.15653	6.41496	2.03918	up	yes
Os01g0383900	PREDICTED: nuclear pore complex protein NUP98A [Oryza sativa Japonica Group]	8.01519	8.3772	8.07743	3.20809	2.58715	3.55649	2.61661	up	yes
Os01g0697400		1.56752	6.4691	0.555703	0.532781	0.236096	0.621713	6.1789	up	yes
Os08g0167000	PREDICTED: ABC transporter G family member 14 [Oryza sativa Japonica Group]	13.8934	5.27868	11.2425	1.76534	0.835974	7.00463	3.16623	up	yes
Os12g0127650	Os12g0127650 [Oryza sativa Japonica Group]	1.17361	1.11778	1.75271	0.253236	0.297085	0.386147	4.31846	up	yes
Os03g0773450	PREDICTED: probable LRR receptor-like serine/threonine-protein kinase At2g16250 [Oryza sativa Japonica Group]	1.0065	0.739051	1.49042	3.32483	3.10204	3.1909	0.336458	down	yes
Os03g0790801		8.00758	44.9562	9.75306	5.35046	4.97081	3.48231	4.54352	up	yes
Os11g0275500	Dienelactone hydrolase family, putative [Oryza sativa Japonica Group]	1.80022	1.6953	1.28051	0.170389	0.449034	0.292849	5.23531	up	yes
Os02g0693400	PREDICTED: ubiquitin carboxyl-terminal hydrolase 21 isoform X1 [Oryza sativa Japonica Group]	2.2112	1.51057	1.91122	4.342	3.83103	4.57583	0.441843	down	yes
Os05g0210100	PREDICTED: GDSL esterase/lipase At1g28580 [Oryza sativa Japonica Group]	3.77753	8.99221	3.81394	1.07249	1.75039	1.59967	3.7498	up	yes
Os03g0209500	PREDICTED: probable protein S-acyltransferase 22 [Oryza sativa Japonica Group]	6.2444	4.73831	5.40088	1.69871	1.64559	2.1237	2.99627	up	yes
Os06g0713800	PREDICTED: alpha-amylase isozyme 2A [Oryza sativa Japonica Group]	0.62944	1.54116	0.86785	0.176827	0.079345	0.31091	5.35805	up	yes
Os02g0327700	PREDICTED: uncharacterized protein LOC4329195 isoform X2 [Oryza sativa Japonica Group]	2.63898	7.08205	13.4358	3.26672	2.07641	1.50946	3.37928	up	yes
Os04g0666800	PREDICTED: dirigent protein 2 [Oryza sativa Japonica Group]	2.09839	4.03367	1.9952	0.736923	0.396069	0.556067	4.81171	up	yes
Os12g0629600	PREDICTED: thaumatin-like protein [Oryza sativa Japonica Group]	0.307314	0.472275	0.290586	1.30296	1.54056	1.65645	0.237818	down	yes
Os12g0510200	Os12g0510200, partial [Oryza sativa Japonica Group]	2.82587	0.898916	2.07055	4.39462	4.01842	4.35352	0.453946	down	yes
Os11g0156750	Os11g0156800, partial [Oryza sativa Japonica Group]	0.421838	0.843998	0.935636	0.216492	0.13562	0.067603	5.24516	up	yes
Os11g0424400	PREDICTED: myosin-3 [Oryza sativa Japonica Group]	2.17425	2.40434	2.88504	0.635781	0.472733	0.689545	4.15093	up	yes
Os05g0455200	PREDICTED: BEL1-like homeodomain protein 9 [Oryza sativa Japonica Group]	1.39932	3.44804	3.08825	0.526394	0.628826	0.870511	3.9174	up	yes
Os11g0620100	PREDICTED: oligouridylate-binding protein 1B [Oryza sativa Japonica Group]	19.813	29.0616	11.5042	9.96097	8.59184	9.5587	2.14783	up	yes
Os12g0508400	expressed protein [Oryza sativa Japonica Group]	1.89924	2.4975	2.70028	0.377156	0.719725	0.14273	5.7252	up	yes
Os06g0204400	Os06g0204400 [Oryza sativa Japonica Group]	19.543	10.2615	17.1435	8.33061	6.92216	8.03284	2.01618	up	yes
Os12g0636000	hypothetical protein OsJ_36994 [Oryza sativa Japonica Group]	0	0.135572	0	0.003916	0.74508	1.42963	0.0622282	down	yes
CAA33920	NADH dehydrogenase subunit 2 [Oryza sativa Japonica Group]	1.66263	0.995543	1.25578	3.73669	3.91087	3.52001	0.350475	down	yes
Os04g0623500	PREDICTED: peroxisomal (S)-2-hydroxy-acid oxidase GLO3 isoform X1 [Oryza sativa Japonica Group]	3.93103	3.37401	4.26346	1.21265	0.94853	0.884665	3.79812	up	yes
Os11g0127800	Os11g0127800, partial [Oryza sativa Japonica Group]	11.6036	36.0315	11.4206	7.11071	7.16877	6.60431	2.82782	up	yes
Os06g0557700	hypothetical protein OsI_23363 [Oryza sativa Indica Group]	3.64022	2.45365	2.42711	0.775177	0.786844	0.797611	3.61115	up	yes
		0.796196	1.93171	3.08693	4.98906	8.79936	4.25235	0.322316	down	yes
Os09g0400200	Os09g0400300, partial [Oryza sativa Japonica Group]	3.05073	10.7785	5.249	0.884807	2.28181	2.19635	3.5574	up	yes
Os03g0325500	PREDICTED: protein PHR1-LIKE 1 isoform X1 [Oryza sativa Japonica Group]	16.718	24.4426	20.1668	11.5654	7.94478	10.0948	2.07152	up	yes
Os12g0265100	Os12g0265100, partial [Oryza sativa Japonica Group]	15.9503	11.192	12.8094	4.72245	4.69721	4.9264	2.78485	up	yes
Os05g0159200	PREDICTED: GDSL esterase/lipase At1g09390 [Oryza sativa Japonica Group]	7.7237	14.0259	8.43536	3.32828	4.26954	3.37492	2.7509	up	yes
Os03g0127600	PREDICTED: myosin-11 isoform X2 [Oryza sativa Japonica Group]	3.74278	4.77866	3.77738	1.44318	1.2893	1.30038	3.04965	up	yes
[truncated: 202 more rows]

## Sheet: gene expression
	gene expression of yl3 and WT in transcriptome analysis
gene_id	gene_name	transcript_id	GO	KEGG	KO_ENTRY	EC	Description	FPKM.M144_1	FPKM.M144_2	FPKM.M144_3	FPKM.E103_1	FPKM.E103_2	FPKM.E103_3	fc	log2(fc)	pval	qval	regulation	significant
MSTRG.8608	Os02g0506600	Os02t0506600-01	NA	NA	NA	NA	PREDICTED: uncharacterized protein LOC4329439 [Oryza sativa Japonica Group]	0	0	0	159.512	138.589	156.106	-inf	-inf	1.36336e-88	2.53626e-84	down	yes
MSTRG.22006	Os08g0371200	Os08t0371200-01;MSTRG.22006.2;MSTRG.22006.3	NA	NA	NA	NA	PREDICTED: uncharacterized protein LOC4345406 isoform X4 [Oryza sativa Japonica Group]	35.9682	48.8718	45.1367	0.0656069	0.0783232	0.0877014	561.136	9.13221	8.73658e-70	8.12633e-66	up	yes
MSTRG.8673	Os02g0529900	Os02t0529900-01	GO:0005739(mitochondrion);GO:0008270(zinc ion binding)	00500(Starch and sucrose metabolism)	K01176	EC:3.2.1.1	PREDICTED: pentatricopeptide repeat-containing protein At3g63370, chloroplastic [Oryza sativa Japonica Group]	18.0194	12.0221	17.4157	0	0	0	inf	inf	4.01967e-53	2.4926e-49	up	yes
MSTRG.179	Os01g0124000	Os01t0124000-01	NA	NA	NA	NA	PREDICTED: Bowman-Birk type bran trypsin inhibitor [Oryza sativa Japonica Group]	65.648	120.147	56.6376	0.190944	0.240315	0.247737	357.046	8.47997	2.52373e-43	1.17372e-39	up	yes
MSTRG.15723	Os05g0131401	MSTRG.15723.1;Os05t0131401-00	GO:0003674(molecular_function);GO:0008150(biological_process);GO:0009507(chloroplast)	00906(Carotenoid biosynthesis)	K17911	EC:5.2.1.14	Os05g0131401 [Oryza sativa Japonica Group]	85.6779	72.4077	87.7992	1.26874	1.25693	1.00693	69.6046	6.12111	1.00861e-40	3.75262e-37	up	yes
MSTRG.5039	Os11g0210201	Os11t0210201-00	NA	NA	NA	NA		0	0	0	54.0567	48.8328	46.1379	-inf	-inf	6.5393e-36	2.02751e-32	down	yes
MSTRG.9409	Os02g0704300	MSTRG.9409.1	NA	NA	NA	NA		3.91135	3.48618	4.22007	60.1572	55.1203	59.4182	0.0665019	-3.91046	9.6881e-29	2.57468e-25	down	yes
MSTRG.2070	Os01g0737900	Os01t0737900-01	GO:0003674(molecular_function);GO:0005739(mitochondrion);GO:0008150(biological_process);GO:0008270(zinc ion binding)	00500(Starch and sucrose metabolism)	K01176	EC:3.2.1.1	PREDICTED: pentatricopeptide repeat-containing protein At4g32450, mitochondrial [Oryza sativa Japonica Group]	0.125983	0.104241	0.199125	13.6534	11.5536	12.6316	0.0113468	-6.46157	7.02709e-28	1.63406e-24	down	yes
MSTRG.17674	Os06g0146200	Os06t0146200-02	NA	NA	NA	NA	Os06g0146200 [Oryza sativa Japonica Group]	0	0	0	5.76424	4.60008	5.01899	-inf	-inf	3.91681e-26	8.09605e-23	down	yes
MSTRG.6357	Os12g0199000	MSTRG.6357.1;Os12t0199000-00	GO:0009699(phenylpropanoid biosynthetic process);GO:0042349(guiding stereospecific synthesis activity)	04626(Plant-pathogen interaction)	K13457	NA	PREDICTED: mannose/glucose-specific lectin [Oryza sativa Japonica Group]	6.21816	5.42076	6.22938	102.577	61.0727	111.981	0.064827	-3.94726	5.68625e-25	1.05781e-21	down	yes
MSTRG.23810	Os09g0537700	Os09t0537700-02	GO:0003723(RNA binding)	NA	NA	NA	PREDICTED: ribonuclease 3 [Oryza sativa Japonica Group]	31.204	45.5269	28.8798	0.394957	0.56222	0.610147	67.3828	6.07431	1.04258e-20	1.7632e-17	up	yes
MSTRG.22757	Os09g0106700	Os09t0106700-01	GO:0003677(DNA binding);GO:0003700(transcription factor activity, sequence-specific DNA binding);GO:0005634(nucleus);GO:0006351(transcription, DNA-templated);GO:0006355(regulation of transcription, DNA-templated);GO:0009414(response to water deprivation);GO:0009651(response to salt stress);GO:0009723(response to ethylene);GO:0009733(response to auxin);GO:0009737(response to abscisic acid);GO:0009…	00190(Oxidative phosphorylation);00860(Porphyrin and chlorophyll metabolism)	K02259	NA	PREDICTED: transcription factor MYB44 [Oryza sativa Japonica Group]	8.58223	12.5435	8.46799	0	0	0	inf	inf	3.02966e-20	4.69672e-17	up	yes
MSTRG.1360	Os01g0582600	Os01t0582600-01	GO:0005634(nucleus);GO:0005774(vacuolar membrane);GO:0005886(plasma membrane);GO:0009507(chloroplast);GO:0016020(membrane)	03013(RNA transport);03008(Ribosome biogenesis in eukaryotes)	K07936	NA	PREDICTED: putative nuclease HARBI1 [Oryza sativa Japonica Group]	5.49817	13.8664	5.5746	0	0	0	inf	inf	5.41926e-20	7.18642e-17	up	yes
MSTRG.21354		MSTRG.21354.1;MSTRG.21354.2	NA	NA	NA	NA		3.95156	6.52642	2.88163	63.1431	60.5987	57.8649	0.0735635	-3.76487	5.47911e-20	7.18642e-17	down	yes
MSTRG.22989	Os09g0298200;EPlOSAG00000016151	Os09t0298200-02;Os09t0298200-01;MSTRG.22989.1;EPlOSAT00000017539	GO:0005982(starch metabolic process);GO:0005982(starch metabolic process)	00500(Starch and sucrose metabolism);00520(Amino sugar and nucleotide sugar metabolism);00520(Amino sugar and nucleotide sugar metabolism)	K00975	EC:2.7.7.27	PREDICTED: glucose-1-phosphate adenylyltransferase small subunit, chloroplastic/amyloplastic-like [Oryza sativa Japonica Group]	47.3765	42.3976	53.8026	4.08998	4.22518	4.58987	11.1256	3.47582	5.79456e-20	7.18642e-17	up	yes
MSTRG.14897	Os04g0565500	Os04t0565500-01;Os04t0565500-03	GO:0003333(amino acid transmembrane transport);GO:0015171(amino acid transmembrane transporter activity);GO:0015171(amino acid transmembrane transporter activity)	NA	NA	NA	PREDICTED: amino acid transporter ANTL1 [Oryza sativa Japonica Group]	0	0	0	6.52708	13.5037	6.64869	-inf	-inf	3.49805e-19	3.98988e-16	down	yes
MSTRG.14008	Os04g0369066;Os04g0369000	MSTRG.14008.2;MSTRG.14008.1;Os04t0369066-00;Os04t0369000-01	GO:0004674(protein serine/threonine kinase activity);GO:0005886(plasma membrane);GO:0006468(protein phosphorylation);GO:0006952(defense response);GO:0009506(plasmodesma);GO:0009506(plasmodesma)	04626(Plant-pathogen interaction)	K13457	NA	Os04g0369066 [Oryza sativa Japonica Group];Os04g0369000, partial [Oryza sativa Japonica Group]	2.22495	1.687	2.00124	22.3279	19.4364	21.9006	0.0928799	-3.42849	3.64608e-19	3.98988e-16	down	yes
MSTRG.20463	Os07g0559700	Os07t0559700-00;MSTRG.20463.1	GO:0005351(sugar:proton symporter activity);GO:0005355(glucose transmembrane transporter activity);GO:0005887(integral component of plasma membrane);GO:0035428(hexose transmembrane transport);GO:0046323(glucose import)	NA	NA	NA	PREDICTED: sugar carrier protein C [Oryza sativa Japonica Group]	6.37146	5.48513	7.11272	48.3375	53.5968	50.9378	0.124086	-3.01059	7.48531e-19	7.73607e-16	down	yes
MSTRG.6899	Os12g0516000	Os12t0516000-00	NA	NA	NA	NA	PREDICTED: uncharacterized protein LOC4352346 [Oryza sativa Japonica Group]	238.007	214.56	203.92	24.3933	18.0025	21.538	10.2682	3.36012	1.03538e-18	1.01375e-15	up	yes
MSTRG.309	Os01g0155800	Os01t0155800-01	NA	NA	NA	NA	PREDICTED: holotricin-3 [Oryza sativa Japonica Group]	25.4938	30.9318	22.5501	0.061967	0.088069	0.085892	334.745	8.38692	9.33176e-18	8.67993e-15	up	yes
MSTRG.4140	Os10g0490800	Os10t0490800-00	GO:0005576(extracellular region);GO:0006952(defense response)	NA	NA	NA	secretory protein, putative [Oryza sativa Japonica Group]	0	0	0	16.8313	17.4971	13.463	-inf	-inf	1.10246e-17	9.76624e-15	down	yes
MSTRG.6096	Os12g0123500;Os12g0123200	MSTRG.6096.4;Os12t0123500-01;MSTRG.6096.2;Os12t0123200-01;MSTRG.6096.1	GO:0005886(plasma membrane);GO:0009877(nodulation);GO:0017110(nucleoside-diphosphatase activity);GO:0043273(CTPase activity);GO:0004364(glutathione transferase activity);GO:0005737(cytoplasm);GO:0006749(glutathione metabolic process);GO:0009407(toxin catabolic process)	00230(Purine metabolism);00240(Pyrimidine metabolism);00480(Glutathione metabolism)	K14641;K00799	EC:3.6.1.5;EC:2.5.1.18	PREDICTED: probable apyrase 3 [Oryza sativa Japonica Group];Glutathione S-transferase, C-terminal domain containing protein, expressed [Oryza sativa Japonica Group]	68.9424	73.4877	71.7891	9.0799	5.63452	8.39375	9.27028	3.21261	3.2372e-17	2.73735e-14	up	yes
MSTRG.21991	Os08g0360300	MSTRG.21991.2;MSTRG.21991.1	NA	NA	NA	NA		0.300407	0.419988	0.612436	16.6115	13.7892	15.6236	0.0289592	-5.10983	7.51514e-17	6.07844e-14	down	yes
MSTRG.1642	Os01g0627900	MSTRG.1642.2;Os01t0627900-01	GO:0004497(monooxygenase activity)	00905(Brassinosteroid biosynthesis)	K15639	EC:1.14.-.-	PREDICTED: cytochrome P450 72A15 [Oryza sativa Japonica Group]	0.684369	0.863708	0.49632	16.5251	14.0551	17.2247	0.0427653	-4.54742	8.6235e-17	6.68429e-14	down	yes
MSTRG.353	Os01g0168100	Os01t0168100-01;MSTRG.353.1	GO:0003674(molecular_function);GO:0005737(cytoplasm);GO:0008150(biological_process);GO:0003779(actin binding);GO:0005576(extracellular region);GO:0005634(nucleus);GO:0005774(vacuolar membrane)	03013(RNA transport)	K09291	NA	PREDICTED: protein NETWORKED 4B [Oryza sativa Japonica Group]	2.77197	2.69664	2.60337	18.7294	17.1942	16.7612	0.153213	-2.70639	1.03176e-16	7.67752e-14	down	yes
MSTRG.19774	Os07g0209100	Os07t0209100-01;MSTRG.19774.2	GO:0005737(cytoplasm);GO:0006979(response to oxidative stress);GO:0009506(plasmodesma);GO:0016757(transferase activity, transferring glycosyl groups);GO:0034484(raffinose catabolic process);GO:0047274(galactinol-sucrose galactosyltransferase activity);GO:0052692(raffinose alpha-galactosidase activity);GO:0080167(response to karrikin)	00052(Galactose metabolism)	K06617	EC:2.4.1.82	PREDICTED: probable galactinol--sucrose galactosyltransferase 2 isoform X1 [Oryza sativa Japonica Group]	20.7962	46.8782	22.5665	2.26912	1.77481	1.65272	15.841	3.98559	1.37143e-16	9.81255e-14	up	yes
MSTRG.852	Os01g0279400	Os01t0279400-01	GO:0005215(transporter activity);GO:0016021(integral component of membrane);GO:0055085(transmembrane transport)	03040(Spliceosome)	K12818	EC:3.6.4.13	PREDICTED: protein ZINC INDUCED FACILITATOR-LIKE 1 isoform X1 [Oryza sativa Japonica Group]	9.22845	8.672	9.76688	60.6639	55.5657	64.9318	0.152722	-2.71102	1.45335e-16	1.00136e-13	down	yes
MSTRG.3333	Os01g0973100	MSTRG.3333.1;MSTRG.3333.2;Os01t0973100-01;MSTRG.3333.3	GO:0003674(molecular_function);GO:0005576(extracellular region);GO:0008150(biological_process)	NA	NA	NA	PREDICTED: uncharacterized protein LOC9266561 isoform X3 [Oryza sativa Japonica Group]	1.51091	2.09157	1.53455	20.6725	18.5103	15.2805	0.0943208	-3.40628	2.6053e-16	1.73094e-13	down	yes
MSTRG.23104	Os09g0358500	MSTRG.23104.1;MSTRG.23104.3;MSTRG.23104.2	NA	NA	NA	NA		8.30215	7.36096	7.29277	45.3944	45.7726	47.3653	0.165708	-2.59329	3.01533e-16	1.93428e-13	down	yes
MSTRG.14520	Os04g0482300	MSTRG.14520.1;Os04t0482300-01	GO:0003712(transcription cofactor activity);GO:0004402(histone acetyltransferase activity);GO:0005515(protein binding);GO:0005516(calmodulin binding);GO:0005634(nucleus);GO:0005737(cytoplasm);GO:0006355(regulation of transcription, DNA-templated);GO:0008270(zinc ion binding);GO:0009553(embryo sac development);GO:0009555(pollen development);GO:0009733(response to auxin);GO:0009751(response to sali…	00903(Limonene and pinene degradation);00945(Stilbenoid, diarylheptanoid and gingerol biosynthesis)	K00517	NA	PREDICTED: BTB/POZ and TAZ domain-containing protein 1 isoform X1 [Oryza sativa Japonica Group]	43.1271	60.972	40.6631	5.26924	5.46408	4.29003	9.63581	3.26841	3.5212e-16	2.1835e-13	up	yes
MSTRG.5675	Os11g0598300	Os11t0598300-00	GO:0005515(protein binding);GO:0042802(identical protein binding)	04626(Plant-pathogen interaction)	K13457	NA	PREDICTED: uncharacterized protein LOC4350850 [Oryza sativa Japonica Group]	2.19539	1.47913	3.75612	0	0	0	inf	inf	5.71907e-16	3.43199e-13	up	yes
MSTRG.11367	Os03g0307900	Os03t0307900-01	GO:0000963(mitochondrial RNA processing);GO:0003674(molecular_function);GO:0005739(mitochondrion);GO:0008270(zinc ion binding);GO:0009507(chloroplast);GO:0016554(cytidine to uridine editing);GO:0080156(mitochondrial mRNA modification)	NA	NA	NA	PREDICTED: pentatricopeptide repeat-containing protein At4g30700 [Oryza sativa Japonica Group]	4.08462	3.54602	3.83297	0	0	0	inf	inf	9.13287e-16	5.30934e-13	up	yes
MSTRG.20029	Os07g0412100	Os07t0412100-01;MSTRG.20029.1;Os07t0412100-02	GO:0004373(glycogen (starch) synthase activity);GO:0005515(protein binding);GO:0009507(chloroplast);GO:0009569(chloroplast starch grain);GO:0016757(transferase activity, transferring glycosyl groups);GO:0019252(starch biosynthetic process);GO:0033840(NDP-glucose-starch glucosyltransferase activity);GO:0033840(NDP-glucose-starch glucosyltransferase activity)	00500(Starch and sucrose metabolism);00500(Starch and sucrose metabolism)	K00703	EC:2.4.1.21	PREDICTED: granule-bound starch synthase 1b, chloroplastic/amyloplastic [Oryza sativa Japonica Group]	67.66	64.0002	77.2235	9.43241	8.47876	8.42302	7.93203	2.98769	1.11807e-15	6.30287e-13	up	yes
MSTRG.23913	Os09g0564000	Os09t0564000-01	GO:0004197(cysteine-type endopeptidase activity);GO:0005615(extracellular space);GO:0005764(lysosome);GO:0051603(proteolysis involved in cellular protein catabolic process)	04145(Phagosome)	K01365	EC:3.4.22.15	putative cysteine protease [Oryza sativa Japonica Group]	156.944	763.383	462.262	21.1371	19.4728	16.2246	24.3266	4.60446	1.27348e-15	6.96781e-13	up	yes
MSTRG.16519	Os05g0366600	Os05t0366600-01	GO:0008422(beta-glucosidase activity);GO:1901657(glycosyl compound metabolic process)	00500(Starch and sucrose metabolism);00460(Cyanoamino acid metabolism);00940(Phenylpropanoid biosynthesis)	K01188	EC:3.2.1.21	PREDICTED: beta-glucosidase 22 [Oryza sativa Japonica Group]	2.42746	2.41013	2.58721	26.5065	17.4818	25.7544	0.10646	-3.23162	1.7206e-15	9.14521e-13	down	yes
MSTRG.20409	Os07g0543300	MSTRG.20409.1;Os07t0543300-00	GO:0042802(identical protein binding)	00500(Starch and sucrose metabolism)	K01177	EC:3.2.1.2	Os07g0543200 [Oryza sativa Japonica Group]	10.5877	17.685	11.9573	0.234743	0.150683	0.11724	80.0332	6.32253	2.74519e-15	1.41858e-12	up	yes
MSTRG.2089	Os01g0742400	Os01t0742400-02;Os01t0742400-01	GO:0004674(protein serine/threonine kinase activity);GO:0005524(ATP binding);GO:0005886(plasma membrane);GO:0006468(protein phosphorylation);GO:0016020(membrane);GO:0016021(integral component of membrane);GO:0016301(kinase activity);GO:0016301(kinase activity)	04075(Plant hormone signal transduction);04075(Plant hormone signal transduction)	K13415	EC:2.7.10.1;EC:2.7.11.1	PREDICTED: receptor-like protein kinase HSL1 [Oryza sativa Japonica Group]	1.59434	2.83071	1.21597	22.0462	22.7919	15.7042	0.0931748	-3.42392	3.31564e-15	1.66705e-12	down	yes
MSTRG.17341	Os05g0580000	Os05t0580000-01	GO:0008878(glucose-1-phosphate adenylyltransferase activity)	00500(Starch and sucrose metabolism);00520(Amino sugar and nucleotide sugar metabolism)	K00975	EC:2.7.7.27	PREDICTED: glucose-1-phosphate adenylyltransferase large subunit, chloroplastic/amyloplastic [Oryza sativa Japonica Group]	17.9505	17.7763	18.6102	1.34308	0.687665	1.01814	17.822	4.15558	4.20976e-15	2.0609e-12	up	yes
MSTRG.2977	Os01g0910800	Os01t0910800-00	NA	NA	NA	NA	PREDICTED: protein S100-A9 [Oryza sativa Japonica Group]	17.2974	23.3136	10.0221	0	0	0	inf	inf	4.49972e-15	2.14097e-12	up	yes
MSTRG.13831	Os04g0253000	Os04t0253000-01	GO:0000786(nucleosome);GO:0003677(DNA binding);GO:0005634(nucleus);GO:0006334(nucleosome assembly);GO:0009414(response to water deprivation);GO:0031492(nucleosomal DNA binding)	NA	NA	NA	Os04g0252850, partial [Oryza sativa Japonica Group]	266.45	543.851	284.307	38.4587	32.6796	30.9501	10.7222	3.42252	4.6035e-15	2.14097e-12	up	yes
MSTRG.22353	Os08g0488800	Os08t0488800-00	GO:0009813(flavonoid biosynthetic process);GO:0043231(intracellular membrane-bounded organelle);GO:0052696(flavonoid glucuronidation);GO:0080043(quercetin 3-O-glucosyltransferase activity);GO:0080044(quercetin 7-O-glucosyltransferase activity)	00906(Carotenoid biosynthesis)	K14595	EC:2.4.1.263	PREDICTED: UDP-glycosyltransferase 89B1 isoform X1 [Oryza sativa Japonica Group]	0	0	0	5.83287	6.61429	5.96516	-inf	-inf	5.7113e-15	2.5914e-12	down	yes
MSTRG.17755	Os06g0160700	Os06t0160700-01	GO:0004373(glycogen (starch) synthase activity);GO:0005739(mitochondrion);GO:0009011(starch synthase activity);GO:0009501(amyloplast);GO:0009507(chloroplast);GO:0009570(chloroplast stroma);GO:0010021(amylopectin biosynthetic process);GO:0016757(transferase activity, transferring glycosyl groups);GO:0019252(starch biosynthetic process);GO:0033201(alpha-1,4-glucan synthase activity)	00500(Starch and sucrose metabolism)	K00703	EC:2.4.1.21	PREDICTED: soluble starch synthase 1, chloroplastic/amyloplastic [Oryza sativa Japonica Group]	58.6348	62.7654	59.836	8.6633	6.97385	8.54669	7.4941	2.90576	7.27893e-15	3.22338e-12	up	yes
MSTRG.23073	Os09g0334500	MSTRG.23073.2;Os09t0334500-01	GO:0009737(response to abscisic acid)	04626(Plant-pathogen interaction)	K16225	NA	PREDICTED: probable WRKY transcription factor 30 [Oryza sativa Japonica Group]	4.48612	8.21725	2.83631	60.5087	54.2164	52.0721	0.0931651	-3.42407	7.4507e-15	3.22338e-12	down	yes
Os10g0488850	Os10g0488850	Os10t0488850-00	GO:0003674(molecular_function);GO:0005739(mitochondrion);GO:0008150(biological_process);GO:0008270(zinc ion binding)	00240(Pyrimidine metabolism)	K13800	EC:2.7.4.-;EC:2.7.4.14	hypothetical protein OsJ_31969 [Oryza sativa Japonica Group]	0	0	0	4.56746	4.41431	3.57789	-inf	-inf	1.27492e-14	5.39029e-12	down	yes
MSTRG.11626	Os03g0348200	MSTRG.11626.1	NA	NA	NA	NA		18.8029	14.1181	20.2702	0.649175	0.8216	0.477296	27.3046	4.77107	2.44487e-14	1.01071e-11	up	yes
MSTRG.11761	Os03g0388900	Os03t0388900-01	GO:0004197(cysteine-type endopeptidase activity);GO:0005515(protein binding);GO:0006508(proteolysis);GO:0006952(defense response);GO:0043068(positive regulation of programmed cell death)	NA	NA	NA	PREDICTED: metacaspase-1 [Oryza sativa Japonica Group]	4.68351	12.7827	5.08485	81.2879	84.7385	83.9279	0.0902206	-3.4704	2.77251e-14	1.12124e-11	down	yes
MSTRG.1920	Os01g0695800	MSTRG.1920.1	NA	NA	NA	NA		1.88839	2.17958	2.1588	15.7367	10.7611	14.6588	0.151294	-2.72457	2.90567e-14	1.15009e-11	down	yes
MSTRG.13095	Os03g0806600	Os03t0806600-01;MSTRG.13095.1	GO:0003674(molecular_function);GO:0005634(nucleus);GO:0008150(biological_process);GO:0016021(integral component of membrane)	NA	NA	NA	PREDICTED: uncharacterized protein LOC4334503 isoform X1 [Oryza sativa Japonica Group]	24.7147	27.4768	24.7849	154.652	135.468	138.24	0.1797	-2.47633	3.29942e-14	1.27873e-11	down	yes
MSTRG.11795	Os03g0397700	MSTRG.11795.1;Os03t0397700-02;Os03t0397700-01	GO:0004672(protein kinase activity);GO:0004674(protein serine/threonine kinase activity);GO:0005524(ATP binding);GO:0005576(extracellular region);GO:0005634(nucleus);GO:0005829(cytosol);GO:0005886(plasma membrane);GO:0006468(protein phosphorylation);GO:0007169(transmembrane receptor protein tyrosine kinase signaling pathway);GO:0016021(integral component of membrane);GO:0016021(integral component…	04626(Plant-pathogen interaction);04626(Plant-pathogen interaction)	K13436	EC:2.7.11.1	PREDICTED: protein STRUBBELIG-RECEPTOR FAMILY 7 isoform X1 [Oryza sativa Japonica Group]	17.0285	13.7729	17.039	1.4054	1.20441	1.24817	12.4004	3.63231	3.65431e-14	1.38737e-11	up	yes
MSTRG.6963	Os12g0547600	Os12t0547600-01;MSTRG.6963.1;Os12t0547600-02	GO:0005516(calmodulin binding);GO:0005634(nucleus);GO:0006950(response to stress);GO:0006950(response to stress)	NA	NA	NA	Os12g0547600, partial [Oryza sativa Japonica Group]	7.37017	7.85686	8.94724	49.4865	39.5189	45.4148	0.179841	-2.47521	4.27816e-14	1.59173e-11	down	yes
MSTRG.454	Os01g0186900	Os01t0186900-01;Os01t0186900-03;Os01t0186900-02	GO:0005634(nucleus);GO:0005774(vacuolar membrane);GO:0005886(plasma membrane);GO:0009507(chloroplast);GO:0016020(membrane);GO:0016020(membrane)	03013(RNA transport);03008(Ribosome biogenesis in eukaryotes);03008(Ribosome biogenesis in eukaryotes)	K07936	NA	Os01g0186900, partial [Oryza sativa Japonica Group]	1.05372	3.18065	1.70564	65.9786	35.5919	19.4453	0.0490846	-4.34859	5.33023e-14	1.94428e-11	down	yes
MSTRG.20340	Os07g0522500	MSTRG.20340.1;MSTRG.20340.2;Os07t0522500-01	GO:0005886(plasma membrane);GO:0016021(integral component of membrane);GO:0042626(ATPase activity, coupled to transmembrane movement of substances)	02010(ABC transporters)	K05681	NA	PREDICTED: ABC transporter G family member 43 [Oryza sativa Japonica Group]	10.6762	6.55328	10.1171	52.75	45.0999	53.7057	0.180439	-2.47042	6.33877e-14	2.2677e-11	down	yes
MSTRG.5465	Os11g0514100	MSTRG.5465.1;Os11t0514100-00	GO:0003677(DNA binding);GO:0005737(cytoplasm);GO:0008150(biological_process)	NA	NA	NA	Os11g0514100 [Oryza sativa Japonica Group]	4.42309	2.86747	4.11271	0.232666	0.212815	0.25817	16.2059	4.01845	8.88605e-14	3.119e-11	up	yes
MSTRG.20357	Os07g0523400;Os07g0523600	MSTRG.20357.1;Os07t0523600-01;Os07t0523400-01;MSTRG.20357.2	GO:0034219(carbohydrate transmembrane transport);GO:0034219(carbohydrate transmembrane transport)	00500(Starch and sucrose metabolism);00460(Cyanoamino acid metabolism);00940(Phenylpropanoid biosynthesis);00940(Phenylpropanoid biosynthesis)	K05350	EC:3.2.1.21	Os07g0523600, partial [Oryza sativa Japonica Group];PREDICTED: glucose-6-phosphate/phosphate translocator 2, chloroplastic-like [Oryza sativa Japonica Group]	17.7116	18.8029	16.9768	1.66736	2.17607	1.99348	9.16431	3.19603	1.22808e-13	4.23072e-11	up	yes
CAA33952	CAA33952	CAA33952	GO:0009536(plastid)	NA	NA	NA	cytochrome c biogenesis protein [Oryza sativa Japonica Group]	9.59807	4.42732	7.77094	0	0	0	inf	inf	2.06781e-13	6.99409e-11	up	yes
MSTRG.8214	Os02g0259900;Os02g0259850	MSTRG.8214.2;MSTRG.8214.1;Os02t0259850-00;Os02t0259900-01	NA	NA	NA	NA	Os02g0259850, partial [Oryza sativa Japonica Group];Os02g0259900, partial [Oryza sativa Japonica Group]	14.8829	17.2926	17.6895	2.33679	2.15226	2.43076	7.20612	2.84922	2.50376e-13	8.3174e-11	up	yes
MSTRG.22776		MSTRG.22776.1	NA	NA	NA	NA		5.35003	7.52527	6.98201	0	0	0	inf	inf	2.58971e-13	8.45198e-11	up	yes
MSTRG.7360	Os02g0102200	MSTRG.7360.1;Os02t0102200-01	GO:0003333(amino acid transmembrane transport);GO:0005886(plasma membrane);GO:0015171(amino acid transmembrane transporter activity)	NA	NA	NA	PREDICTED: amino acid permease 3 isoform X1 [Oryza sativa Japonica Group]	107.658	126.425	103.007	17.0133	16.4896	16.8014	6.70102	2.74438	3.52356e-13	1.13015e-10	up	yes
MSTRG.14874	Os04g0561500	MSTRG.14874.1;MSTRG.14874.3;Os04t0561500-02;Os04t0561500-01	GO:0004252(serine-type endopeptidase activity);GO:0005737(cytoplasm);GO:0006508(proteolysis);GO:0006508(proteolysis)	NA	NA	NA	PREDICTED: prolyl endopeptidase [Oryza sativa Japonica Group]	24.1946	28.7587	21.9556	127.879	126.191	138.104	0.191009	-2.38828	4.1992e-13	1.32403e-10	down	yes
MSTRG.23142		MSTRG.23142.1	NA	NA	NA	NA		6.56867	10.7504	6.13049	0.009023	0.041563	0	463.559	8.85661	4.63636e-13	1.4375e-10	up	yes
MSTRG.12795	Os03g0758100	MSTRG.12795.1;Os03t0758100-01	GO:0005737(cytoplasm);GO:0005980(glycogen catabolic process);GO:0008184(glycogen phosphorylase activity);GO:0030170(pyridoxal phosphate binding)	NA	NA	NA	Os03g0758100, partial [Oryza sativa Japonica Group]	148.238	132.879	159.998	24.145	22.2582	23.5577	6.30516	2.65653	4.75238e-13	1.44932e-10	up	yes
MSTRG.6334	Os12g0190000	Os12t0190000-01;Os12t0190000-02	GO:0005737(cytoplasm);GO:0006006(glucose metabolic process);GO:0080048(GDP-D-glucose phosphorylase activity);GO:0080048(GDP-D-glucose phosphorylase activity)	00053(Ascorbate and aldarate metabolism);00053(Ascorbate and aldarate metabolism)	K14190	EC:2.7.7.69	hypothetical protein OsI_37726 [Oryza sativa Indica Group]	23.4548	30.3172	31.5793	143.831	146.449	144.359	0.196373	-2.34833	5.67792e-13	1.70365e-10	down	yes
MSTRG.5379	Os11g0439600	MSTRG.5379.1	NA	NA	NA	NA		16.58	22.0367	16.5901	1.06776	0.590528	0.40186	26.7975	4.74403	5.87485e-13	1.73476e-10	up	yes
MSTRG.2935	Os01g0901600	Os01t0901600-01	GO:0004321(fatty-acyl-CoA synthase activity);GO:0005524(ATP binding);GO:0005777(peroxisome);GO:0009695(jasmonic acid biosynthetic process);GO:0009850(auxin metabolic process);GO:0009851(auxin biosynthetic process);GO:0016207(4-coumarate-CoA ligase activity);GO:0016874(ligase activity);GO:0031408(oxylipin biosynthetic process)	00592(alpha-Linolenic acid metabolism)	K10526	EC:6.2.1.-	PREDICTED: uncharacterized protein LOC9270232 [Oryza sativa Japonica Group]	13.0831	15.0252	10.6205	0.367618	0.428514	0.229771	37.7509	5.23844	6.28581e-13	1.82711e-10	up	yes
MSTRG.7011	Os12g0559200	Os12t0559200-01;MSTRG.7011.3;Os12t0559200-02	GO:0009507(chloroplast);GO:0016165(linoleate 13S-lipoxygenase activity);GO:0016165(linoleate 13S-lipoxygenase activity)	00591(Linoleic acid metabolism);00592(alpha-Linolenic acid metabolism);00592(alpha-Linolenic acid metabolism)	K00454	EC:1.13.11.12	PREDICTED: lipoxygenase 2.1, chloroplastic isoform X1 [Oryza sativa Japonica Group]	58.8459	103.344	59.0602	9.02917	8.98504	9.82035	7.94876	2.99073	6.88313e-13	1.96995e-10	up	yes
MSTRG.20618	Os07g0593332	Os07t0593332-00	NA	NA	NA	NA	Os07g0593332, partial [Oryza sativa Japonica Group]	0	0	0	10.3677	8.95501	13.3858	-inf	-inf	8.42788e-13	2.37551e-10	down	yes
MSTRG.14406	Os04g0462900	Os04t0462900-01;Os04t0462900-02;Os04t0462900-06;Os04t0462900-05	GO:0005730(nucleolus);GO:0005739(mitochondrion);GO:0005747(mitochondrial respiratory chain complex I);GO:0005773(vacuole);GO:0005774(vacuolar membrane);GO:0005794(Golgi apparatus);GO:0005886(plasma membrane);GO:0007005(mitochondrion organization);GO:0009651(response to salt stress);GO:0009723(response to ethylene);GO:0009733(response to auxin);GO:0016020(membrane);GO:0016021(integral component of…	NA	NA	NA	PREDICTED: prohibitin-3, mitochondrial [Oryza sativa Japonica Group]	0.791141	25.6442	6.12622	0	0	1.35069e-06	2.41073e+07	24.523	1.74929e-12	4.85701e-10	up	yes
MSTRG.4572	Os10g0569800	MSTRG.4572.2;Os10t0569800-00	NA	NA	NA	NA	expressed protein [Oryza sativa Japonica Group]	106.903	257.36	99.169	15.4419	16.1655	12.1605	10.5884	3.40441	2.10689e-12	5.76389e-10	up	yes
MSTRG.11450	Os03g0310800;Os03g0311000	Os03t0310800-01;MSTRG.11450.1;Os03t0311000-01;MSTRG.11450.3	GO:0005509(calcium ion binding)	04070(Phosphatidylinositol signaling system);04626(Plant-pathogen interaction)	K02183	NA	PREDICTED: squidulin [Oryza sativa Japonica Group];expressed protein [Oryza sativa Japonica Group]	7.98294	6.29644	7.12924	32.9827	46.5037	30.1022	0.195354	-2.35583	3.81056e-12	1.02736e-09	down	yes
MSTRG.23286	Os09g0414600	Os09t0414600-02	GO:0003677(DNA binding);GO:0003700(transcription factor activity, sequence-specific DNA binding);GO:0005515(protein binding);GO:0005634(nucleus);GO:0006351(transcription, DNA-templated);GO:0006355(regulation of transcription, DNA-templated);GO:0044212(transcription regulatory region DNA binding);GO:0046872(metal ion binding)	NA	NA	NA	Os09g0414600 [Oryza sativa Japonica Group]	0.345112	4.54114	3.07005	0	0	0	inf	inf	4.16347e-12	1.10647e-09	up	yes
MSTRG.22999	EPlOSAG00000011460	MSTRG.22999.1	NA	NA	NA	NA		17.9719	18.9442	15.0589	83.2721	76.7859	84.1415	0.212838	-2.23217	6.9883e-12	1.83103e-09	down	yes
MSTRG.1969	Os01g0711400	MSTRG.1969.1;Os01t0711400-01	GO:0004375(glycine dehydrogenase (decarboxylating) activity);GO:0005739(mitochondrion);GO:0005829(cytosol);GO:0005960(glycine cleavage complex);GO:0016594(glycine binding);GO:0019464(glycine decarboxylation via glycine cleavage system)	01200(Carbon metabolism);00630(Glyoxylate and dicarboxylate metabolism);00260(Glycine, serine and threonine metabolism)	K00281	EC:1.4.4.2	PREDICTED: glycine dehydrogenase (decarboxylating), mitochondrial [Oryza sativa Japonica Group]	106.382	111.633	106.154	469.86	451.704	474.698	0.232169	-2.10675	7.85089e-12	2.02847e-09	down	yes
MSTRG.1081	Os01g0368900	Os01t0368900-01	GO:0005737(cytoplasm);GO:0008794(arsenate reductase (glutaredoxin) activity);GO:0009055(electron carrier activity);GO:0015035(protein disulfide oxidoreductase activity);GO:0045454(cell redox homeostasis);GO:0046872(metal ion binding);GO:0051537(2 iron, 2 sulfur cluster binding)	NA	NA	NA	PREDICTED: glutaredoxin-C1 [Oryza sativa Japonica Group]	5.7183	7.10422	5.0204	0	0	0	inf	inf	9.46314e-12	2.41154e-09	up	yes
MSTRG.4607	Os10g0577600	Os10t0577600-01	GO:0000792(heterochromatin);GO:0032454(histone demethylase activity (H3-K9 specific));GO:0045815(positive regulation of gene expression, epigenetic);GO:0048439(flower morphogenesis)	NA	NA	NA	putative retinoblastoma binding protein [Oryza sativa Japonica Group]	1.77974	1.99948	2.04381	13.346	12.0827	12.9746	0.151628	-2.72139	9.73732e-12	2.44788e-09	down	yes
MSTRG.8119	EPlOSAG00000008610	MSTRG.8119.2;MSTRG.8119.1	NA	NA	NA	NA		4.19554	2.93144	4.69261	28.7817	26.4085	29.5411	0.139495	-2.84172	9.88251e-12	2.45126e-09	down	yes
MSTRG.23413	Os09g0452900	Os09t0452900-01	GO:0000139(Golgi membrane);GO:0005794(Golgi apparatus);GO:0006486(protein glycosylation);GO:0016021(integral component of membrane);GO:0016757(transferase activity, transferring glycosyl groups);GO:0048531(beta-1,3-galactosyltransferase activity)	NA	NA	NA	PREDICTED: beta-1,3-galactosyltransferase 7 [Oryza sativa Japonica Group]	3.96438	3.71791	3.46406	25.4208	22.4788	23.9974	0.155032	-2.68936	1.13984e-11	2.79005e-09	down	yes
MSTRG.12537	Os03g0718800	Os03t0718800-01	GO:0005576(extracellular region);GO:0006508(proteolysis);GO:0006869(lipid transport);GO:0008233(peptidase activity);GO:0008289(lipid binding);GO:0009535(chloroplast thylakoid membrane)	03010(Ribosome)	K02883	NA	PREDICTED: cortical cell-delineating protein [Oryza sativa Japonica Group]	0	0	0	5.99404	4.09036	5.7992	-inf	-inf	1.235e-11	2.96708e-09	down	yes
MSTRG.4497	EPlOSAG00000029154	MSTRG.4497.1	NA	NA	NA	NA		1.45735	1.00736	0.906949	16.435	19.8831	16.4349	0.0639141	-3.96772	1.24406e-11	2.96708e-09	down	yes
MSTRG.11236	Os03g0280400	MSTRG.11236.1;Os03t0280400-01	GO:0003674(molecular_function);GO:0009507(chloroplast);GO:0032502(developmental process)	NA	NA	NA	PREDICTED: uncharacterized protein LOC4332439 [Oryza sativa Japonica Group]	46.9416	53.9142	38.8429	3.64756	3.50033	8.64355	8.84648	3.1451	1.43326e-11	3.37505e-09	up	yes
MSTRG.9036	Os02g0610800	Os02t0610800-01	GO:0003723(RNA binding);GO:0006412(translation);GO:0009507(chloroplast);GO:0009658(chloroplast organization);GO:0009704(de-etiolation)	NA	NA	NA	hypothetical protein OsI_08028 [Oryza sativa Indica Group]	10.5287	15.4367	9.89081	53.1058	59.3467	67.8312	0.198888	-2.32997	1.55177e-11	3.60846e-09	down	yes
MSTRG.15674	Os05g0120700	MSTRG.15674.1;Os05t0120700-01	GO:0005783(endoplasmic reticulum);GO:0005887(integral component of plasma membrane);GO:0019829(cation-transporting ATPase activity)	NA	NA	NA	Os05g0120700, partial [Oryza sativa Japonica Group]	9.34272	6.95102	8.58528	37.0633	32.9231	38.0447	0.230295	-2.11845	1.60043e-11	3.67566e-09	down	yes
Os10g0467800	Os10g0467800	Os10t0467800-01	GO:0009834(plant-type secondary cell wall biogenesis)	00500(Starch and sucrose metabolism);00520(Amino sugar and nucleotide sugar metabolism)	K00770	EC:2.4.2.24	PREDICTED: cellulose synthase A catalytic subunit 7 [UDP-forming] [Oryza sativa Japonica Group]	1.24262	1.24317	1.27172	0	0	0	inf	inf	1.66029e-11	3.76663e-09	up	yes
MSTRG.4706	Os11g0115350	Os11t0115350-01	GO:0005516(calmodulin binding);GO:0005576(extracellular region);GO:0005886(plasma membrane);GO:0006869(lipid transport);GO:0008289(lipid binding);GO:0009505(plant-type cell wall);GO:0009534(chloroplast thylakoid);GO:0048046(apoplast);GO:0071555(cell wall organization)	NA	NA	NA	nonspecific lipid-transfer protein 3, partial [Oryza sativa]	20.8558	50.2943	15.362	0.516969	0.363436	0.85739	49.7827	5.63757	1.88118e-11	4.21634e-09	up	yes
MSTRG.1251	Os01g0534900	MSTRG.1251.1;Os01t0534900-01	GO:0005227(calcium activated cation channel activity);GO:0005886(plasma membrane);GO:0006812(cation transport);GO:0016021(integral component of membrane)	NA	NA	NA	PREDICTED: calcium permeable stress-gated cation channel 1 [Oryza sativa Japonica Group]	53.4989	29.0146	54.7656	7.94611	5.04613	7.37465	6.74031	2.75281	2.14088e-11	4.66933e-09	up	yes
MSTRG.2920	Os01g0897600	MSTRG.2920.2;Os01t0897600-01;MSTRG.2920.1	GO:0008422(beta-glucosidase activity);GO:1901657(glycosyl compound metabolic process)	00500(Starch and sucrose metabolism);00460(Cyanoamino acid metabolism);00940(Phenylpropanoid biosynthesis)	K01188	EC:3.2.1.21	PREDICTED: beta-glucosidase 4 isoform X2 [Oryza sativa Japonica Group]	49.1269	39.3274	51.689	9.09842	6.97788	8.8815	5.61521	2.48934	2.15347e-11	4.66933e-09	up	yes
MSTRG.18678	Os06g0567900	Os06t0567900-01	GO:0005507(copper ion binding);GO:0016722(oxidoreductase activity, oxidizing metal ions)	00053(Ascorbate and aldarate metabolism)	K00423	EC:1.10.3.3	PREDICTED: L-ascorbate oxidase isoform X1 [Oryza sativa Japonica Group]	5.76005	8.41475	3.86565	0.039455	0	0.020579	300.504	8.23124	2.15859e-11	4.66933e-09	up	yes
MSTRG.13646		MSTRG.13646.1	NA	NA	NA	NA		85.0905	66.048	74.2389	12.0067	10.5667	13.0135	6.33314	2.66292	3.27128e-11	6.99489e-09	up	yes
MSTRG.3075	Os01g0925700	MSTRG.3075.1;Os01t0925700-01	GO:0004672(protein kinase activity);GO:0004674(protein serine/threonine kinase activity);GO:0005524(ATP binding);GO:0005886(plasma membrane);GO:0006468(protein phosphorylation);GO:0046777(protein autophosphorylation)	03022(Basal transcription factors);03420(Nucleotide excision repair)	K02202	EC:2.7.11.22;EC:2.7.11.23	putative cell cycle dependent kinase C [Oryza sativa Japonica Group]	9.9867	11.2947	11.2447	47.0159	44.4549	48.9278	0.231669	-2.10986	3.58675e-11	7.58232e-09	down	yes
MSTRG.23507	Os09g0472900	Os09t0472900-01	GO:0003674(molecular_function);GO:0005576(extracellular region);GO:0071456(cellular response to hypoxia)	NA	NA	NA	PREDICTED: EG45-like domain containing protein [Oryza sativa Japonica Group]	26.2949	40.4805	36.4292	1.63774	0.58946	1.1559	30.5059	4.93102	3.75796e-11	7.85499e-09	up	yes
MSTRG.14127	Os04g0400000	MSTRG.14127.1	NA	NA	NA	NA		18.6501	27.3373	15.6088	1.29112	0.707916	0.715033	22.6951	4.50431	4.05849e-11	8.32479e-09	up	yes
MSTRG.21512	Os08g0187800	Os08t0187800-01	GO:0034219(carbohydrate transmembrane transport)	00500(Starch and sucrose metabolism);00460(Cyanoamino acid metabolism);00940(Phenylpropanoid biosynthesis)	K05350	EC:3.2.1.21	hypothetical protein OsI_28073 [Oryza sativa Indica Group]	44.4953	37.149	46.5757	7.10978	6.93111	6.34275	6.29034	2.65314	4.11159e-11	8.32479e-09	up	yes
MSTRG.13511	Os04g0136700	Os04t0136700-01	NA	NA	NA	NA	PREDICTED: uncharacterized protein LOC4335011 [Oryza sativa Japonica Group]	99.7189	161.472	101.105	20.8141	16.817	18.9722	6.40062	2.67821	4.11697e-11	8.32479e-09	up	yes
MSTRG.3008	EPlOSAG00000036116	MSTRG.3008.1	NA	NA	NA	NA		0.693143	0.426745	0.697999	18.8744	21.6378	23.4904	0.0284033	-5.1378	6.74455e-11	1.34913e-08	down	yes
MSTRG.1903	Os01g0693300	MSTRG.1903.1;Os01t0693300-01	GO:0005887(integral component of plasma membrane);GO:0006644(phospholipid metabolic process);GO:0007165(signal transduction);GO:0008195(phosphatidate phosphatase activity);GO:0046839(phospholipid dephosphorylation)	00561(Glycerolipid metabolism);00564(Glycerophospholipid metabolism)	K18693	EC:3.1.3.81;EC:3.1.3.4	PREDICTED: lipid phosphate phosphatase 2 [Oryza sativa Japonica Group]	4.82502	4.13562	3.47024	21.1967	21.4118	24.1037	0.186336	-2.42402	6.87053e-11	1.35971e-08	down	yes
MSTRG.15700	Os05g0127200	Os05t0127200-02;Os05t0127200-01	GO:0004435(phosphatidylinositol phospholipase C activity);GO:0004629(phospholipase C activity);GO:0004871(signal transducer activity);GO:0005886(plasma membrane);GO:0007165(signal transduction);GO:0009553(embryo sac development);GO:0009556(microsporogenesis);GO:0010601(positive regulation of auxin biosynthetic process);GO:0016042(lipid catabolic process);GO:0035556(intracellular signal transducti…	00562(Inositol phosphate metabolism);00562(Inositol phosphate metabolism)	K19006	EC:3.1.4.11	PREDICTED: phosphoinositide phospholipase C 2 [Oryza sativa Japonica Group]	8.77235	14.6439	11.0507	0.529177	0.662479	0.496697	20.4146	4.35153	7.18955e-11	1.39331e-08	up	yes
MSTRG.19766	Os07g0208500	Os07t0208500-01;Os07t0208500-02	GO:0005768(endosome);GO:0005794(Golgi apparatus);GO:0005802(trans-Golgi network);GO:0005886(plasma membrane);GO:0006952(defense response);GO:0008270(zinc ion binding);GO:0009506(plasmodesma);GO:0009809(lignin biosynthetic process);GO:0009833(plant-type primary cell wall biogenesis);GO:0009834(plant-type secondary cell wall biogenesis);GO:0016021(integral component of membrane);GO:0016757(transfer…	00500(Starch and sucrose metabolism);00520(Amino sugar and nucleotide sugar metabolism);00520(Amino sugar and nucleotide sugar metabolism)	K00770	EC:2.4.2.24	PREDICTED: probable cellulose synthase A catalytic subunit 8 [UDP-forming] [Oryza sativa Japonica Group]	16.9883	13.4407	18.2266	2.38207	2.56665	2.42399	6.59943	2.72234	7.19013e-11	1.39331e-08	up	yes
MSTRG.20759	Os07g0622000	MSTRG.20759.2;Os07t0622000-01;MSTRG.20759.1	GO:0004674(protein serine/threonine kinase activity);GO:0005634(nucleus);GO:0005737(cytoplasm);GO:0006468(protein phosphorylation);GO:0035556(intracellular signal transduction)	04075(Plant hormone signal transduction)	K14498	EC:2.7.11.1	abcisic acid-inducible protein kinanase, partial [Oryza sativa Indica Group]	21.7414	14.2717	22.4861	82.0777	80.1304	84.7412	0.236888	-2.07773	7.98259e-11	1.53093e-08	down	yes
MSTRG.5378	Os11g0440200	Os11t0440200-00	GO:0005886(plasma membrane);GO:0009877(nodulation);GO:0017110(nucleoside-diphosphatase activity);GO:0043273(CTPase activity)	00230(Purine metabolism);00240(Pyrimidine metabolism)	K14641	EC:3.6.1.5	Os11g0440200 [Oryza sativa Japonica Group]	26.3803	20.7453	22.0716	0.856537	1.07548	1.04778	23.2221	4.53743	1.2848e-10	2.43889e-08	up	yes
MSTRG.10439	Os03g0133500	Os03t0133500-01	GO:0003824(catalytic activity);GO:0005739(mitochondrion);GO:0005777(peroxisome);GO:0006631(fatty acid metabolic process);GO:0008152(metabolic process);GO:0016208(AMP binding);GO:0016874(ligase activity)	00360(Phenylalanine metabolism);00130(Ubiquinone and other terpenoid-quinone biosynthesis);00940(Phenylpropanoid biosynthesis)	K01904	EC:6.2.1.12	PREDICTED: probable acyl-activating enzyme 1, peroxisomal [Oryza sativa Japonica Group]	0	0	0	1.84649	1.81083	1.89715	-inf	-inf	1.49778e-10	2.81447e-08	down	yes
Os04g0378575	Os04g0378575	Os04t0378575-00	GO:0005515(protein binding);GO:0005524(ATP binding);GO:0005576(extracellular region);GO:0006952(defense response);GO:0043531(ADP binding)	03040(Spliceosome)	K12818	EC:3.6.4.13	PREDICTED: putative disease resistance protein RGA4 isoform X1 [Oryza sativa Japonica Group]	1.25594	0.666376	0.935174	0	0	0	inf	inf	1.61305e-10	3.00076e-08	up	yes
MSTRG.8357	Os02g0303500	Os02t0303500-01	NA	NA	NA	NA	hypothetical protein OsI_06879 [Oryza sativa Indica Group]	15.9672	39.2883	26.6946	1.27281	0.381382	0.354207	40.8038	5.35063	1.74276e-10	3.20995e-08	up	yes
Os03g0347900	Os03g0347900	Os03t0347900-01;Os03t0347900-02	GO:0047461((+)-delta-cadinene synthase activity);GO:1901928(cadinene biosynthetic process);GO:0010334(sesquiterpene synthase activity);GO:0045339(farnesyl diphosphate catabolic process);GO:1901937(beta-caryophyllene biosynthetic process);GO:1901937(beta-caryophyllene biosynthetic process)	00909(Sesquiterpenoid and triterpenoid biosynthesis);00909(Sesquiterpenoid and triterpenoid biosynthesis)	K15803	EC:4.2.3.22;EC:4.2.3.75	Os03g0347900, partial [Oryza sativa Japonica Group]	2.22285	2.02274	2.02477	0.0453006	0.0287938	0.0304099	60.001	5.90691	2.33409e-10	4.25696e-08	up	yes
Os01g0294700	Os01g0294700	Os01t0294700-01	GO:0004601(peroxidase activity);GO:0009505(plant-type cell wall);GO:0009664(plant-type cell wall organization)	00940(Phenylpropanoid biosynthesis)	K00430	EC:1.11.1.7	hypothetical protein OsI_01501 [Oryza sativa Indica Group]	2.24926	3.0724	2.53183	0	0	0	inf	inf	2.94509e-10	5.31918e-08	up	yes
Os01g0660200	Os01g0660200	Os01t0660200-01	GO:0004568(chitinase activity);GO:0005576(extracellular region);GO:0006032(chitin catabolic process);GO:0008061(chitin binding)	00520(Amino sugar and nucleotide sugar metabolism)	K01183	EC:3.2.1.14	PREDICTED: acidic endochitinase [Oryza sativa Japonica Group]	3.235	3.09121	2.12807	0	0	0	inf	inf	3.28301e-10	5.87249e-08	up	yes
MSTRG.2560	Os01g0827600;Os01g0827500	MSTRG.2560.1;Os01t0827600-01;Os01t0827500-01	GO:0000145(exocyst);GO:0005737(cytoplasm);GO:0005829(cytosol);GO:0005886(plasma membrane);GO:0006887(exocytosis);GO:0006904(vesicle docking involved in exocytosis);GO:0045335(phagocytic vesicle);GO:0070062(extracellular exosome);GO:0070062(extracellular exosome)	00561(Glycerolipid metabolism)	K00679	EC:2.3.1.158	leucine zipper protein-like [Oryza sativa Japonica Group];PREDICTED: exocyst complex component EXO70B1 [Oryza sativa Japonica Group]	2.13007	2.0784	1.97375	9.41328	8.32313	10.7558	0.216979	-2.20437	3.34406e-10	5.92473e-08	down	yes
MSTRG.11212	Os03g0276500	Os03t0276500-01	GO:0005524(ATP binding);GO:0005618(cell wall);GO:0005634(nucleus);GO:0005739(mitochondrion);GO:0005774(vacuolar membrane);GO:0005794(Golgi apparatus);GO:0005829(cytosol);GO:0005886(plasma membrane);GO:0006351(transcription, DNA-templated);GO:0006355(regulation of transcription, DNA-templated);GO:0006457(protein folding);GO:0009266(response to temperature stimulus);GO:0009408(response to heat);GO:…	03040(Spliceosome);04141(Protein processing in endoplasmic reticulum);04144(Endocytosis)	K03283	NA	PREDICTED: heat shock cognate 70 kDa protein 2 [Oryza sativa Japonica Group]	1.15457	2.54133	1.57636	155.483	16.4584	14.4708	0.0282827	-5.14394	3.58007e-10	6.28302e-08	down	yes
MSTRG.4748	Os11g0125900	MSTRG.4748.1;Os11t0125900-00	GO:0005886(plasma membrane);GO:0009877(nodulation);GO:0017110(nucleoside-diphosphatase activity);GO:0043273(CTPase activity)	00230(Purine metabolism);00240(Pyrimidine metabolism)	K14641	EC:3.6.1.5	Os11g0125900 [Oryza sativa Japonica Group]	8.83923	8.74772	7.86133	0.290466	0.191449	0.28661	33.1132	5.04933	3.74932e-10	6.51856e-08	up	yes
MSTRG.5214	Os11g0275200;Os11g0275000	Os11t0275200-01;MSTRG.5214.1;Os11t0275000-00	GO:0005634(nucleus);GO:0005737(cytoplasm);GO:0005829(cytosol);GO:0005886(plasma membrane);GO:0009651(response to salt stress);GO:0016787(hydrolase activity);GO:0048046(apoplast);GO:0003674(molecular_function);GO:0008150(biological_process);GO:0016787(hydrolase activity)	NA	NA	NA	PREDICTED: endo-1,3;1,4-beta-D-glucanase [Oryza sativa Japonica Group];Os08g0238500 [Oryza sativa Japonica Group]	23.6004	13.1662	22.2428	1.90258	2.10033	2.07226	9.71322	3.27995	3.84617e-10	6.62503e-08	up	yes
MSTRG.4522	Os10g0568900	MSTRG.4522.1;Os10t0568900-01	GO:0005737(cytoplasm);GO:0005829(cytosol);GO:0005886(plasma membrane);GO:0016787(hydrolase activity);GO:0046872(metal ion binding)	NA	NA	NA	Os10g0568900, partial [Oryza sativa Japonica Group]	8.94924	12.9825	9.94212	43.4784	39.9309	45.1303	0.247969	-2.01177	4.24456e-10	7.24419e-08	down	yes
MSTRG.14831	Os04g0551200	Os04t0551200-01	GO:0005515(protein binding);GO:0005737(cytoplasm);GO:0005829(cytosol);GO:0005886(plasma membrane);GO:0005975(carbohydrate metabolic process);GO:0006099(tricarboxylic acid cycle);GO:0006108(malate metabolic process);GO:0009506(plasmodesma);GO:0016615(malate dehydrogenase activity);GO:0030060(L-malate dehydrogenase activity);GO:0048046(apoplast)	01200(Carbon metabolism);00020(Citrate cycle (TCA cycle));00620(Pyruvate metabolism);00630(Glyoxylate and dicarboxylate metabolism);00710(Carbon fixation in photosynthetic organisms);00270(Cysteine and methionine metabolism)	K00025	EC:1.1.1.37	PREDICTED: malate dehydrogenase, cytoplasmic-like [Oryza sativa Japonica Group]	2.38533	2.53319	2.06804	0	0	0	inf	inf	4.33615e-10	7.33322e-08	up	yes
MSTRG.22516	Os08g0529800	Os08t0529800-01	GO:0002213(defense response to insect);GO:0003824(catalytic activity);GO:0004806(triglyceride lipase activity);GO:0005576(extracellular region);GO:0016042(lipid catabolic process);GO:0016298(lipase activity)	00100(Steroid biosynthesis)	K01052	EC:3.1.1.13	PREDICTED: triacylglycerol lipase 2 [Oryza sativa Japonica Group]	9.76008	11.5342	9.25816	0.297644	0.287232	0.171287	40.4045	5.33644	4.482e-10	7.51159e-08	up	yes
MSTRG.18069	Os06g0230100	MSTRG.18069.1;Os06t0230100-00	GO:0000139(Golgi membrane);GO:0005794(Golgi apparatus);GO:0009294(DNA mediated transformation);GO:0009617(response to bacterium);GO:0016021(integral component of membrane);GO:0016757(transferase activity, transferring glycosyl groups);GO:0047259(glucomannan 4-beta-mannosyltransferase activity);GO:0051753(mannan synthase activity);GO:0071555(cell wall organization)	NA	NA	NA	Os06g0230100 [Oryza sativa Japonica Group]	12.8476	8.28114	11.4507	0.872002	0.641161	0.797979	14.0967	3.81728	4.72718e-10	7.85175e-08	up	yes
Os02g0580500	Os02g0580500	Os02t0580500-01	GO:0005730(nucleolus);GO:0005739(mitochondrion);GO:0005747(mitochondrial respiratory chain complex I);GO:0005773(vacuole);GO:0005774(vacuolar membrane);GO:0005794(Golgi apparatus);GO:0005886(plasma membrane);GO:0007005(mitochondrion organization);GO:0009651(response to salt stress);GO:0009723(response to ethylene);GO:0009733(response to auxin);GO:0016020(membrane);GO:0016021(integral component of…	NA	NA	NA	PREDICTED: prohibitin-3, mitochondrial [Oryza sativa Japonica Group]	0	0	0	2.20406	2.46986	2.99729	-inf	-inf	5.15269e-10	8.48279e-08	down	yes
Os10g0555900	Os10g0555900	Os10t0555900-02	GO:0005576(extracellular region);GO:0005618(cell wall);GO:0009826(unidimensional cell growth);GO:0009828(plant-type cell wall loosening);GO:0009831(plant-type cell wall modification involved in multidimensional cell growth);GO:0016020(membrane);GO:0019953(sexual reproduction)	NA	NA	NA	Os10g0555900, partial [Oryza sativa Japonica Group]	2.58567	2.12045	2.38341	0	0	0	inf	inf	6.52746e-10	1.06518e-07	up	yes
MSTRG.5428	Os11g0491400	Os11t0491400-01	GO:0003674(molecular_function);GO:0008150(biological_process);GO:0009507(chloroplast);GO:0016021(integral component of membrane)	NA	NA	NA	PREDICTED: uncharacterized protein LOC4350546 [Oryza sativa Japonica Group]	5.8547	7.2886	5.75518	28.0836	26.8321	30.0033	0.222547	-2.16782	6.91487e-10	1.11859e-07	down	yes
Os08g0561500	Os08g0561500	Os08t0561500-01	GO:0005886(plasma membrane);GO:0006810(transport);GO:0022857(transmembrane transporter activity)	01200(Carbon metabolism);01230(Biosynthesis of amino acids);00010(Glycolysis / Gluconeogenesis);00030(Pentose phosphate pathway);00051(Fructose and mannose metabolism);00710(Carbon fixation in photosynthetic organisms)	K01623	EC:4.1.2.13	PREDICTED: protein WALLS ARE THIN 1 [Oryza sativa Japonica Group]	2.0645	2.13639	1.56437	0	0	0	inf	inf	7.51855e-10	1.20575e-07	up	yes
MSTRG.16210	Os05g0247100	Os05t0247100-02;Os05t0247100-01	GO:0004568(chitinase activity);GO:0005576(extracellular region);GO:0006032(chitin catabolic process);GO:0008061(chitin binding);GO:0008061(chitin binding)	00520(Amino sugar and nucleotide sugar metabolism);00520(Amino sugar and nucleotide sugar metabolism)	K01183	EC:3.2.1.14	PREDICTED: xylanase inhibitor protein 2-like [Oryza sativa Japonica Group]	1.8068	3.71394	2.30315	0	0	0	inf	inf	8.0827e-10	1.28287e-07	up	yes
Os06g0230000	Os06g0230000	Os06t0230000-01	NA	NA	NA	NA	Os06g0230000 [Oryza sativa Japonica Group]	3.05934	1.89741	3.02851	0	0	0	inf	inf	8.13733e-10	1.28287e-07	up	yes
MSTRG.9126	Os02g0633066;Os02g0632900	MSTRG.9126.1;Os02t0633066-00;Os02t0632900-00	GO:0004674(protein serine/threonine kinase activity);GO:0005886(plasma membrane);GO:0007166(cell surface receptor signaling pathway);GO:0007166(cell surface receptor signaling pathway)	04626(Plant-pathogen interaction);04626(Plant-pathogen interaction)	K13430	EC:2.7.11.1	Os02g0633066 [Oryza sativa Japonica Group]	0.862706	0.548675	0.834889	6.43326	4.86245	5.46092	0.134053	-2.89913	9.36749e-10	1.4644e-07	down	yes
MSTRG.21097	Os07g0683600	MSTRG.21097.1;Os07t0683600-00	GO:0005515(protein binding);GO:0005634(nucleus);GO:0005737(cytoplasm);GO:0030246(carbohydrate binding);GO:0042742(defense response to bacterium);GO:0090332(stomatal closure)	NA	NA	NA	Os07g0683600 [Oryza sativa Japonica Group]	10.4492	29.7209	11.0727	0.785208	0.948987	0.682392	21.2046	4.40631	9.8676e-10	1.52972e-07	up	yes
MSTRG.21440		MSTRG.21440.1	NA	NA	NA	NA		0	0	0	5.18256	5.22304	7.87877	-inf	-inf	1.03929e-09	1.58629e-07	down	yes
Os11g0558900	Os11g0558900	Os11t0558900-01	GO:0005618(cell wall);GO:0005886(plasma membrane);GO:0007165(signal transduction);GO:0009505(plant-type cell wall);GO:0016020(membrane)	04626(Plant-pathogen interaction)	K13466	NA	PREDICTED: receptor-like protein 12 [Oryza sativa Japonica Group]	0	0	0	0.705411	0.81416	0.882587	-inf	-inf	1.0403e-09	1.58629e-07	down	yes
MSTRG.8033	Os02g0205500	Os02t0205500-01	GO:0005634(nucleus);GO:0006633(fatty acid biosynthetic process);GO:0009409(response to cold);GO:0009416(response to light stimulus);GO:0016021(integral component of membrane);GO:0016747(transferase activity, transferring acyl groups other than amino-acyl groups)	00062(Fatty acid elongation)	K15397	EC:2.3.1.199	PREDICTED: 3-ketoacyl-CoA synthase 11 isoform X1 [Oryza sativa Japonica Group]	1.24342	3.46193	1.59047	18.4401	20.9337	18.5869	0.108622	-3.20261	1.06452e-09	1.61002e-07	down	yes
MSTRG.15654	Os05g0114700	Os05t0114700-02;MSTRG.15654.1	GO:0003677(DNA binding);GO:0003700(transcription factor activity, sequence-specific DNA binding);GO:0005634(nucleus);GO:0006351(transcription, DNA-templated);GO:0006355(regulation of transcription, DNA-templated);GO:0009751(response to salicylic acid)	04626(Plant-pathogen interaction)	K09422	NA	hypothetical protein OsI_18197 [Oryza sativa Indica Group]	76.7625	110.027	122.071	20.0468	17.5623	21.5217	5.22335	2.38498	1.09078e-09	1.63074e-07	up	yes
MSTRG.2671	Os01g0850550	Os01t0850550-00	GO:0005507(copper ion binding);GO:0016722(oxidoreductase activity, oxidizing metal ions)	00053(Ascorbate and aldarate metabolism)	K00423	EC:1.10.3.3	PREDICTED: laccase-6 [Oryza sativa Japonica Group]	0.404762	0.391895	0.176745	7.70507	9.73581	8.46838	0.0375697	-4.73429	1.09575e-09	1.63074e-07	down	yes
Os06g0109200	Os06g0109200	Os06t0109200-01	GO:0005886(plasma membrane);GO:0006810(transport);GO:0022857(transmembrane transporter activity)	01200(Carbon metabolism);01230(Biosynthesis of amino acids);00010(Glycolysis / Gluconeogenesis);00030(Pentose phosphate pathway);00051(Fructose and mannose metabolism);00710(Carbon fixation in photosynthetic organisms)	K01623	EC:4.1.2.13	PREDICTED: WAT1-related protein At3g30340 [Oryza sativa Japonica Group]	5.0351	3.9491	5.0995	0	0.030415	0.031355	228.002	7.8329	1.11682e-09	1.64891e-07	up	yes
MSTRG.4862	Os11g0155600	Os11t0155600-01;MSTRG.4862.2	GO:0005524(ATP binding);GO:0005774(vacuolar membrane);GO:0005886(plasma membrane);GO:0008559(xenobiotic-transporting ATPase activity);GO:0016021(integral component of membrane);GO:0042626(ATPase activity, coupled to transmembrane movement of substances)	02010(ABC transporters)	K05666	NA	Os11g0155600, partial [Oryza sativa Japonica Group]	3.09926	1.83016	2.91836	11.4451	11.1873	12.0192	0.226477	-2.14257	1.27937e-09	1.87402e-07	down	yes
MSTRG.22852	Os09g0248100	Os09t0248100-02;Os09t0248100-01;Os09t0248100-03	GO:0005774(vacuolar membrane);GO:0005886(plasma membrane);GO:0016020(membrane);GO:0031225(anchored component of membrane);GO:0046658(anchored component of plasma membrane);GO:0046658(anchored component of plasma membrane)	03015(mRNA surveillance pathway);03015(mRNA surveillance pathway)	K03456	NA	PREDICTED: fasciclin-like arabinogalactan protein 2 [Oryza sativa Japonica Group]	1.74756	3.27811	1.2793	0	0	0	inf	inf	1.40868e-09	2.04732e-07	up	yes
MSTRG.3334	Os01g0973150	MSTRG.3334.2;Os01t0973150-00	GO:0003674(molecular_function);GO:0005576(extracellular region);GO:0008150(biological_process)	NA	NA	NA	PREDICTED: uncharacterized protein LOC9266561 isoform X1 [Oryza sativa Japonica Group]	0.590665	0.377801	0.534325	7.7092	7.1574	8.20642	0.065132	-3.94049	1.43389e-09	2.0678e-07	down	yes
MSTRG.11806	Os03g0401300;EPlOSAG00000015396	MSTRG.11806.1;Os03t0401300-01;MSTRG.11806.3;Os03t0401300-03;Os03t0401300-02;EPlOSAT00000016784	GO:0010037(response to carbon dioxide);GO:0010037(response to carbon dioxide)	00500(Starch and sucrose metabolism);00500(Starch and sucrose metabolism)	K00695	EC:2.4.1.13	hypothetical protein OsI_11950 [Oryza sativa Indica Group]	17.2807	16.7454	16.0142	3.18197	2.39618	2.96938	5.85437	2.54951	1.46368e-09	2.08727e-07	up	yes
MSTRG.23080		MSTRG.23080.1	NA	NA	NA	NA		0.206568	0.199189	0.372261	11.1677	13.3812	12.4448	0.0210311	-5.57133	1.47994e-09	2.08727e-07	down	yes
MSTRG.21004	Os07g0665200	Os07t0665200-01	GO:0004784(superoxide dismutase activity);GO:0005507(copper ion binding);GO:0005737(cytoplasm);GO:0008270(zinc ion binding);GO:0019430(removal of superoxide radicals)	04146(Peroxisome)	K04565	EC:1.15.1.1	hypothetical protein OsI_27243 [Oryza sativa Indica Group]	81.7763	163.686	90.3533	17.9965	16.8927	18.3934	6.30254	2.65593	1.48105e-09	2.08727e-07	up	yes
Os09g0412900	Os09g0412900	Os09t0412900-01	GO:0005739(mitochondrion);GO:0008270(zinc ion binding);GO:0009451(RNA modification)	00500(Starch and sucrose metabolism)	K01176	EC:3.2.1.1	PREDICTED: pentatricopeptide repeat-containing protein At2g36730 [Oryza sativa Japonica Group]	1.95816	1.94276	1.52952	0	0	0	inf	inf	1.50059e-09	2.09891e-07	up	yes
Os06g0166400	Os06g0166400	Os06t0166400-01	GO:0003677(DNA binding);GO:0003700(transcription factor activity, sequence-specific DNA binding);GO:0005634(nucleus);GO:0006351(transcription, DNA-templated);GO:0006355(regulation of transcription, DNA-templated);GO:0009873(ethylene-activated signaling pathway)	04626(Plant-pathogen interaction)	K13434	NA	PREDICTED: ethylene-responsive transcription factor RAP2-9 [Oryza sativa Japonica Group]	0	0	0	2.05471	2.46568	2.41965	-inf	-inf	1.86053e-09	2.56978e-07	down	yes
MSTRG.13647	Os04g0188433	MSTRG.13647.1;Os04t0188433-01	NA	NA	NA	NA	unnamed protein product [Oryza sativa Japonica Group]	48.0178	749.506	44.1757	4.30769	4.50725	3.99878	65.6873	6.03754	1.86486e-09	2.56978e-07	up	yes
MSTRG.5991	Os12g0103580	Os12t0103580-00	GO:0004175(endopeptidase activity);GO:0005634(nucleus);GO:0016926(protein desumoylation);GO:0016929(SUMO-specific protease activity)	NA	NA	NA	Os12g0103580 [Oryza sativa Japonica Group]	72.4645	5e-06	54.6572	0	0	0	inf	inf	2.00855e-09	2.74743e-07	up	yes
MSTRG.3667	Os10g0348900	MSTRG.3667.1	NA	NA	NA	NA		1.03259	0.388288	0.663999	18.0458	20.0815	20.6876	0.0354481	-4.81815	2.06984e-09	2.8106e-07	down	yes
MSTRG.7062	Os12g0569300	Os12t0569300-01	GO:0006952(defense response)	NA	NA	NA	PREDICTED: osmotin-like protein [Oryza sativa Japonica Group]	2.03905	5.66053	1.88088	0	0	0	inf	inf	2.94392e-09	3.96854e-07	up	yes
MSTRG.6658	Os12g0292301	Os12t0292301-00	GO:0009536(plastid)	01200(Carbon metabolism);00630(Glyoxylate and dicarboxylate metabolism);00710(Carbon fixation in photosynthetic organisms)	K01602	EC:4.1.1.39	small subunit of ribulose-1,5-bisphosphate carboxylase [Oryza sativa Japonica Group]	0	146.821	186.038	0	0	0	inf	inf	3.0338e-09	4.06027e-07	up	yes
MSTRG.13960	Os04g0345400	MSTRG.13960.1;MSTRG.13960.2;Os04t0345400-02;Os04t0345400-01	GO:0047461((+)-delta-cadinene synthase activity);GO:1901928(cadinene biosynthetic process);GO:0010334(sesquiterpene synthase activity);GO:0033383(geranyl diphosphate metabolic process);GO:0033383(geranyl diphosphate metabolic process)	00909(Sesquiterpenoid and triterpenoid biosynthesis);00909(Sesquiterpenoid and triterpenoid biosynthesis)	K15803	EC:4.2.3.22;EC:4.2.3.75	OSJNBb0085H11.9 [Oryza sativa Japonica Group]	18.4181	16.8348	19.1826	3.77226	2.75361	3.58081	5.38609	2.42924	3.14396e-09	4.17765e-07	up	yes
MSTRG.19429	Os07g0123400	Os07t0123400-01	GO:0003674(molecular_function);GO:0005634(nucleus);GO:0008150(biological_process)	NA	NA	NA	Os07g0123400 [Oryza sativa Japonica Group]	2.19985	7.61656	3.42461	0	0	0	inf	inf	3.45201e-09	4.55445e-07	up	yes
MSTRG.15231	Os04g0632600	MSTRG.15231.2;Os04t0632600-00;MSTRG.15231.1	GO:0004674(protein serine/threonine kinase activity);GO:0005886(plasma membrane);GO:0006468(protein phosphorylation);GO:0006952(defense response);GO:0009506(plasmodesma)	00520(Amino sugar and nucleotide sugar metabolism)	K01183	EC:3.2.1.14	S-locus receptor-like kinase RLK10 [Oryza sativa]	10.6923	11.7825	9.766	39.1548	36.8578	41.1194	0.275252	-1.86118	3.55968e-09	4.66344e-07	down	yes
MSTRG.5365	Os11g0432900	Os11t0432900-01;Os11t0432900-02	GO:0004185(serine-type carboxypeptidase activity);GO:0016747(transferase activity, transferring acyl groups other than amino-acyl groups);GO:0019748(secondary metabolic process);GO:0051603(proteolysis involved in cellular protein catabolic process);GO:0051603(proteolysis involved in cellular protein catabolic process)	00940(Phenylpropanoid biosynthesis);00940(Phenylpropanoid biosynthesis)	K09756	EC:3.4.16.-;EC:2.3.1.91	PREDICTED: serine carboxypeptidase-like 7 [Oryza sativa Japonica Group]	34.1079	35.2635	38.5148	7.27847	6.8086	6.02052	5.36545	2.4237	4.17527e-09	5.43165e-07	up	yes
MSTRG.4275	Os10g0517500	Os10t0517500-02;MSTRG.4275.1	GO:0003824(catalytic activity);GO:0005737(cytoplasm);GO:0005829(cytosol);GO:0006520(cellular amino acid metabolic process);GO:0009970(cellular response to sulfate starvation);GO:0018826(methionine gamma-lyase activity);GO:0019458(methionine catabolic process via 2-oxobutanoate);GO:0030170(pyridoxal phosphate binding);GO:0042631(cellular response to water deprivation);GO:0051289(protein homotetram…	00270(Cysteine and methionine metabolism);00450(Selenocompound metabolism)	K01761	EC:4.4.1.11	PREDICTED: methionine gamma-lyase [Oryza sativa Japonica Group]	14.5669	23.227	21.4934	2.50245	0.951473	2.57177	9.83909	3.29853	4.21664e-09	5.44737e-07	up	yes
Os01g0878101	Os01g0878101	Os01t0878101-01	NA	NA	NA	NA	Os01g0878100 [Oryza sativa Japonica Group]	0	0	0	2.25119	1.72545	2.02661	-inf	-inf	4.65237e-09	5.96883e-07	down	yes
MSTRG.1329	Os01g0570800	Os01t0570800-01;MSTRG.1329.1	GO:0005516(calmodulin binding);GO:0005634(nucleus);GO:0005737(cytoplasm);GO:0010119(regulation of stomatal movement);GO:0010197(polar nucleus fusion);GO:0010200(response to chitin)	NA	NA	NA	PREDICTED: IQ domain-containing protein IQM1 isoform X1 [Oryza sativa Japonica Group]	6.15163	7.39266	3.67906	23.4198	36.2463	21.8784	0.211214	-2.24322	4.76699e-09	6.074e-07	down	yes
MSTRG.11715	Os03g0369700	Os03t0369700-01	GO:0005739(mitochondrion);GO:0008150(biological_process)	00500(Starch and sucrose metabolism)	K01176	EC:3.2.1.1	Os03g0369700, partial [Oryza sativa Japonica Group]	0	0	0	1.00703	1.01377	1.47668	-inf	-inf	4.85249e-09	6.07599e-07	down	yes
MSTRG.18914	Os06g0646000	Os06t0646000-01;Os06t0646000-02;MSTRG.18914.1	GO:0005737(cytoplasm);GO:0008757(S-adenosylmethionine-dependent methyltransferase activity);GO:0032259(methylation);GO:0032259(methylation)	NA	NA	NA	PREDICTED: uncharacterized methyltransferase At2g41040, chloroplastic [Oryza sativa Japonica Group]	40.5917	23.912	41.6204	125.75	150.247	125.121	0.264571	-1.91827	4.85899e-09	6.07599e-07	down	yes
MSTRG.7315	Os12g0637200;Os12g0637400	MSTRG.7315.2;Os12t0637400-01	GO:0003993(acid phosphatase activity);GO:0004722(protein serine/threonine phosphatase activity);GO:0005576(extracellular region);GO:0005618(cell wall);GO:0005829(cytosol);GO:0009505(plant-type cell wall);GO:0009506(plasmodesma);GO:0016036(cellular response to phosphate starvation);GO:0046872(metal ion binding)	NA	NA	NA	expressed protein [Oryza sativa Japonica Group]	3.05402	6.47293	2.33033	0	0	0.0297364	398.746	8.63933	4.86654e-09	6.07599e-07	up	yes
Os01g0357900	Os01g0357900	Os01t0357900-01	GO:0004871(signal transducer activity);GO:0009506(plasmodesma);GO:0019722(calcium-mediated signaling)	NA	NA	NA	PREDICTED: rapid alkalinization factor [Oryza sativa Japonica Group]	3.25474	4.44134	2.36038	0	0	0	inf	inf	5.37783e-09	6.66958e-07	up	yes
MSTRG.15235	Os04g0634700	Os04t0634700-01	GO:0004143(diacylglycerol kinase activity);GO:0005524(ATP binding);GO:0006952(defense response);GO:0007205(protein kinase C-activating G-protein coupled receptor signaling pathway);GO:0016310(phosphorylation)	00561(Glycerolipid metabolism);00564(Glycerophospholipid metabolism);04070(Phosphatidylinositol signaling system)	K00901	EC:2.7.1.107	PREDICTED: diacylglycerol kinase 5 isoform X1 [Oryza sativa Japonica Group]	13.2541	15.8665	14.6953	50.6027	49.2401	55.6571	0.281775	-1.82739	5.83706e-09	7.19119e-07	down	yes
MSTRG.3480	Os10g0159700	Os10t0159700-01	NA	04141(Protein processing in endoplasmic reticulum)	K13993	NA	PREDICTED: small heat shock protein, chloroplastic [Oryza sativa Japonica Group]	6.39715	22.6142	8.21661	0.230021	0.136979	0.167028	69.7116	6.12333	6.32436e-09	7.74026e-07	up	yes
Os01g0919100	Os01g0919100	Os01t0919100-01	GO:0006855(drug transmembrane transport);GO:0015238(drug transmembrane transporter activity)	NA	NA	NA	Os01g0919100 [Oryza sativa Japonica Group]	0.06454	0.063412	0.038754	3.0002	3.40417	3.09603	0.0175472	-5.83261	6.82683e-09	8.30062e-07	down	yes
MSTRG.8284	Os02g0282000	MSTRG.8284.2;Os02t0282000-01	GO:0005515(protein binding);GO:0005524(ATP binding);GO:0005576(extracellular region);GO:0006952(defense response);GO:0043531(ADP binding)	03040(Spliceosome)	K12818	EC:3.6.4.13	PREDICTED: putative disease resistance protein RGA1 [Oryza sativa Japonica Group]	3.37726	2.46858	3.08941	14.2196	10.8154	12.8626	0.235773	-2.08453	7.04684e-09	8.51249e-07	down	yes
MSTRG.10057	Os02g0816600	MSTRG.10057.1;Os02t0816600-01;Os02t0816600-02	GO:0004672(protein kinase activity);GO:0005524(ATP binding);GO:0005886(plasma membrane);GO:0006468(protein phosphorylation);GO:0009507(chloroplast);GO:0009507(chloroplast)	NA	NA	NA	Os02g0816600, partial [Oryza sativa Japonica Group]	18.4833	15.0005	18.4013	58.0312	55.3065	59.6235	0.299981	-1.73706	7.14117e-09	8.57079e-07	down	yes
MSTRG.16984	Os05g0497300	Os05t0497300-01	GO:0003700(transcription factor activity, sequence-specific DNA binding)	00230(Purine metabolism);00240(Pyrimidine metabolism);03020(RNA polymerase)	K03021	EC:2.7.7.6	PREDICTED: ethylene-responsive transcription factor 4 [Oryza sativa Japonica Group]	0	0	0	48.0619	57.4673	0	-inf	-inf	7.55052e-09	9.004e-07	down	yes
MSTRG.4483	Os10g0560000	Os10t0560000-01	GO:0005634(nucleus);GO:0007165(signal transduction);GO:0035091(phosphatidylinositol binding)	NA	NA	NA	hypothetical protein OsJ_32449 [Oryza sativa Japonica Group]	19.1914	47.9316	20.5528	2.51762	2.86209	3.27309	10.1327	3.34094	7.73236e-09	9.16211e-07	up	yes
MSTRG.5098	Os11g0229333;Os11g0227600	MSTRG.5098.3;Os11t0229333-00;Os11t0227600-01	GO:0006952(defense response);GO:0005515(protein binding);GO:0042802(identical protein binding);GO:0000166(nucleotide binding);GO:0005524(ATP binding);GO:0005886(plasma membrane);GO:0009626(plant-type hypersensitive response);GO:0012505(endomembrane system);GO:0043531(ADP binding)	04626(Plant-pathogen interaction);04626(Plant-pathogen interaction)	K13457	NA	PREDICTED: disease resistance protein RPM1 [Oryza sativa Japonica Group];NBS-LRR-like resistance protein [Oryza sativa]	1.24688	0.71679	0.835961	5.8883	4.94994	7.12866	0.155822	-2.68203	8.11963e-09	9.56009e-07	down	yes
MSTRG.17338	Os05g0579600	Os05t0579600-01	GO:0009908(flower development);GO:0048262(determination of dorsal/ventral asymmetry)	00040(Pentose and glucuronate interconversions);00500(Starch and sucrose metabolism)	K01184	EC:3.2.1.15	PREDICTED: protein RADIALIS-like 3 [Oryza sativa Japonica Group]	1.77188	9.86402	1.95253	63.43	64.1722	64.8441	0.070609	-3.82401	8.29391e-09	9.70388e-07	down	yes
MSTRG.12028	Os03g0572900	Os03t0572900-01;MSTRG.12028.1	GO:0006855(drug transmembrane transport);GO:0015238(drug transmembrane transporter activity)	NA	NA	NA	PREDICTED: protein DETOXIFICATION 40 isoform X1 [Oryza sativa Japonica Group]	9.26912	8.03988	7.91642	30.7976	26.4589	27.474	0.297714	-1.748	8.93914e-09	1.03934e-06	down	yes
MSTRG.22429	Os08g0508800	Os08t0508800-01	GO:0009611(response to wounding);GO:0016166(phytoene dehydrogenase activity);GO:0051707(response to other organism)	00591(Linoleic acid metabolism);00592(alpha-Linolenic acid metabolism)	K00454	EC:1.13.11.12	PREDICTED: lipoxygenase 7, chloroplastic [Oryza sativa Japonica Group]	1.85266	3.23162	1.46126	14.4371	12.9878	11.7542	0.167067	-2.5815	9.43036e-09	1.08587e-06	down	yes
MSTRG.11053	Os03g0244950	Os03t0244950-00	GO:0005634(nucleus);GO:0006457(protein folding);GO:0009507(chloroplast);GO:0009536(plastid);GO:0009570(chloroplast stroma)	04141(Protein processing in endoplasmic reticulum)	K09518	NA	Os03g0244950, partial [Oryza sativa Japonica Group]	0	0	0	3.73012	3.58371	3.86532	-inf	-inf	9.45602e-09	1.08587e-06	down	yes
MSTRG.12735	Os03g0749300	MSTRG.12735.1;Os03t0749300-03;Os03t0749300-02;Os03t0749300-01	GO:0008422(beta-glucosidase activity);GO:0009251(glucan catabolic process);GO:0009251(glucan catabolic process)	00500(Starch and sucrose metabolism);00460(Cyanoamino acid metabolism);00940(Phenylpropanoid biosynthesis);00940(Phenylpropanoid biosynthesis)	K05349	EC:3.2.1.21	PREDICTED: beta-glucosidase BoGH3B [Oryza sativa Japonica Group]	18.0724	17.1393	18.0303	4.00395	2.90742	2.82001	5.47117	2.45185	9.86703e-09	1.12611e-06	up	yes
MSTRG.18464	Os06g0475400	Os06t0475400-01	GO:0005576(extracellular region);GO:0016757(transferase activity, transferring glycosyl groups)	00514(Other types of O-glycan biosynthesis)	K18134	EC:2.4.1.255	PREDICTED: uncharacterized protein LOC4341034 isoform X1 [Oryza sativa Japonica Group]	28.8216	36.896	26.1341	5.24973	6.05857	5.83989	5.35635	2.42125	1.05474e-08	1.19642e-06	up	yes
MSTRG.12568	EPlOSAG00000010309;EPlOSAG00000049365	EPlOSAT00000011697;EPlOSAT00000050753	NA	NA	NA	NA	hypothetical protein ZEAMMB73_284819 [Zea mays]	0	0	0	2.90735	10.4667	8.58688	-inf	-inf	1.12395e-08	1.2672e-06	down	yes
MSTRG.3479	Os10g0159600	Os10t0159600-01	GO:0009408(response to heat);GO:0009507(chloroplast);GO:0009644(response to high light intensity);GO:0042542(response to hydrogen peroxide)	04141(Protein processing in endoplasmic reticulum)	K13993	NA	PREDICTED: fibrous sheath CABYR-binding protein [Oryza sativa Japonica Group]	3.28506	7.54244	2.15744	0.032057	0	0	405.058	8.66198	1.157e-08	1.29661e-06	up	yes
MSTRG.23757	Os09g0528700	Os09t0528700-00	GO:0016020(membrane);GO:0016709(oxidoreductase activity, acting on paired donors, with incorporation or reduction of molecular oxygen, NAD(P)H as one donor, and incorporation of one atom of oxygen);GO:0044550(secondary metabolite biosynthetic process)	00903(Limonene and pinene degradation);00945(Stilbenoid, diarylheptanoid and gingerol biosynthesis)	K00517	NA	PREDICTED: cytochrome P450 78A9 [Oryza sativa Japonica Group]	0	0	0	12.4891	7.05694	0.07438	-inf	-inf	1.17804e-08	1.31228e-06	down	yes
MSTRG.4183	Os10g0497700	MSTRG.4183.3;Os10t0497700-01	GO:0003674(molecular_function);GO:0005886(plasma membrane);GO:0009505(plant-type cell wall);GO:0009651(response to salt stress);GO:0009825(multidimensional cell growth);GO:0009897(external side of plasma membrane);GO:0009930(longitudinal side of cell surface);GO:0010215(cellulose microfibril organization);GO:0016328(lateral plasma membrane);GO:0031225(anchored component of membrane);GO:0046658(an…	NA	NA	NA	PREDICTED: COBRA-like protein 4 [Oryza sativa Japonica Group]	0.344893	0.163886	0.256142	7.79101	6.77184	6.56846	0.0361985	-4.78793	1.19283e-08	1.32085e-06	down	yes
MSTRG.11050	Os03g0244200	Os03t0244200-02;Os03t0244200-01	GO:0003674(molecular_function);GO:0005576(extracellular region);GO:0031225(anchored component of membrane);GO:0051707(response to other organism);GO:0051707(response to other organism)	03013(RNA transport);03013(RNA transport)	K14297	NA	PREDICTED: thaumatin-like protein 1b isoform X1 [Oryza sativa Japonica Group]	7.76231	24.9046	7.16802	0.38271	0.633214	0.826328	21.6229	4.43449	1.22091e-08	1.34386e-06	up	yes
MSTRG.21578	Os08g0205800	MSTRG.21578.1;Os08t0205800-01	NA	NA	NA	NA	Os08g0205800, partial [Oryza sativa Japonica Group]	1.00281	1.62872	0.752749	21.178	13.6456	19.52	0.0622756	-4.00519	1.22806e-08	1.34386e-06	down	yes
MSTRG.16413	EPlOSAG00000019771	MSTRG.16413.1	NA	NA	NA	NA		5.15743	9.77457	7.91226	0	0	0	inf	inf	1.43388e-08	1.55991e-06	up	yes
MSTRG.14583	Os04g0493400	Os04t0493400-01	GO:0004568(chitinase activity)	00520(Amino sugar and nucleotide sugar metabolism)	K01183	EC:3.2.1.14	chitinase IIb [Oryza sativa Japonica Group]	5.21495	24.4838	7.79917	0.24178	0.080334	0.209407	70.5483	6.14054	1.44483e-08	1.56269e-06	up	yes
MSTRG.4907	Os11g0165700	Os11t0165700-00;MSTRG.4907.1	NA	NA	NA	NA	Os11g0165700 [Oryza sativa Japonica Group]	5.06591	12.631	6.05731	0.0446914	0.0409473	0.139161	105.668	6.7234	1.46972e-08	1.58042e-06	up	yes
MSTRG.17650	Os06g0143400	Os06t0143400-01	GO:0000036(ACP phosphopantetheine attachment site binding involved in fatty acid biosynthetic process);GO:0006633(fatty acid biosynthetic process);GO:0009507(chloroplast);GO:0009536(plastid);GO:0016297(acyl-[acyl-carrier-protein] hydrolase activity)	01212(Fatty acid metabolism);00061(Fatty acid biosynthesis)	K10781	EC:3.1.2.14;EC:3.1.2.21	PREDICTED: palmitoyl-acyl carrier protein thioesterase, chloroplastic [Oryza sativa Japonica Group]	5.33237	5.32152	6.13056	23.7644	20.6159	23.4514	0.247442	-2.01484	1.52858e-08	1.63426e-06	down	yes
MSTRG.14480	Os04g0474900	Os04t0474900-01;MSTRG.14480.1	GO:0008422(beta-glucosidase activity);GO:1901657(glycosyl compound metabolic process)	00500(Starch and sucrose metabolism);00460(Cyanoamino acid metabolism);00940(Phenylpropanoid biosynthesis)	K01188	EC:3.2.1.21	PREDICTED: beta-glucosidase 13 [Oryza sativa Japonica Group]	42.5402	33.9152	42.3142	8.90747	8.68998	9.61895	4.3639	2.12562	1.56161e-08	1.66003e-06	up	yes
MSTRG.8660	Os02g0526400	Os02t0526400-01	GO:0034605(cellular response to heat)	NA	NA	NA	PREDICTED: chaperone protein ClpD1, chloroplastic [Oryza sativa Japonica Group]	20.0704	13.2505	20.6303	71.8376	51.7108	63.5145	0.288412	-1.7938	1.58771e-08	1.67793e-06	down	yes
MSTRG.16020	Os05g0195700	Os05t0195700-01;MSTRG.16020.1;Os05t0195700-02	GO:0003682(chromatin binding);GO:0003700(transcription factor activity, sequence-specific DNA binding);GO:0003713(transcription coactivator activity);GO:0004402(histone acetyltransferase activity);GO:0005634(nucleus);GO:0006338(chromatin remodeling);GO:0006357(regulation of transcription from RNA polymerase II promoter);GO:0035066(positive regulation of histone acetylation);GO:0035066(positive re…	NA	NA	NA	PREDICTED: transcription factor MYB1R1 [Oryza sativa Japonica Group]	19.4319	24.6333	19.7103	5.18915	4.27549	4.95205	4.42373	2.14526	1.59649e-08	1.67793e-06	up	yes
Os12g0164600	Os12g0164600	Os12t0164600-00	GO:0003674(molecular_function);GO:0008150(biological_process);GO:0009507(chloroplast);GO:0016021(integral component of membrane)	NA	NA	NA	PREDICTED: uncharacterized protein LOC4351588 [Oryza sativa Japonica Group]	1.52511	0.865711	1.4117	0	0	0	inf	inf	1.63386e-08	1.70756e-06	up	yes
MSTRG.10434	Os03g0133000	Os03t0133000-01;MSTRG.10434.1	GO:0003677(DNA binding);GO:0003700(transcription factor activity, sequence-specific DNA binding);GO:0005634(nucleus);GO:0006351(transcription, DNA-templated);GO:0006355(regulation of transcription, DNA-templated);GO:0007275(multicellular organism development);GO:0009965(leaf morphogenesis);GO:0010200(response to chitin);GO:0045792(negative regulation of cell size);GO:0048281(inflorescence morphog…	00561(Glycerolipid metabolism)	K01054	EC:3.1.1.23	PREDICTED: NAC domain-containing protein 67-like [Oryza sativa Japonica Group]	1.84738	1.87985	2.31601	14.1471	15.665	15.167	0.134357	-2.89586	1.70331e-08	1.77021e-06	down	yes
MSTRG.14128	Os04g0401000	Os04t0401000-01;Os04t0401000-02	GO:0005737(cytoplasm);GO:0030001(metal ion transport);GO:0046914(transition metal ion binding);GO:0046916(cellular transition metal ion homeostasis);GO:0046916(cellular transition metal ion homeostasis)	NA	NA	NA	PREDICTED: leucine-rich repeat extensin-like protein 3 [Oryza sativa Japonica Group]	9.95594	5.27625	11.5742	0.200369	0.018486	0.056916	97.2052	6.60296	1.73702e-08	1.79521e-06	up	yes
MSTRG.20367	Os07g0529600	Os07t0529600-02;Os07t0529600-01	GO:0005739(mitochondrion);GO:0006974(cellular response to DNA damage stimulus);GO:0008270(zinc ion binding);GO:0009228(thiamine biosynthetic process);GO:0009409(response to cold);GO:0009507(chloroplast);GO:0009570(chloroplast stroma);GO:0009579(thylakoid);GO:0009941(chloroplast envelope);GO:0010319(stromule);GO:0016491(oxidoreductase activity);GO:0018131(oxazole or thiazole biosynthetic process);…	00730(Thiamine metabolism);00730(Thiamine metabolism)	K03146	NA	PREDICTED: thiamine thiazole synthase 2, chloroplastic [Oryza sativa Japonica Group]	32.3867	18.0685	35.2384	97.1187	98.9542	111.878	0.278271	-1.84544	1.76451e-08	1.81354e-06	down	yes
MSTRG.1119	Os01g0382400	Os01t0382400-01	GO:0003674(molecular_function);GO:0005576(extracellular region);GO:0005618(cell wall);GO:0006952(defense response);GO:0009414(response to water deprivation);GO:0009627(systemic acquired resistance);GO:0010266(response to vitamin B1);GO:0048046(apoplast)	04075(Plant hormone signal transduction);04626(Plant-pathogen interaction)	K13449	NA	PREDICTED: pathogenesis-related protein PRB1-2 [Oryza sativa Japonica Group]	6.9389	13.2387	7.26809	0	0	0.089375	307.085	8.26249	1.77759e-08	1.81695e-06	up	yes
MSTRG.18937	Os06g0651000	MSTRG.18937.1;Os06t0651000-01	GO:0003824(catalytic activity);GO:0005634(nucleus);GO:0045551(cinnamyl-alcohol dehydrogenase activity);GO:0050662(coenzyme binding)	00943(Isoflavonoid biosynthesis)	K13265	EC:1.1.1.348	NADPH HC toxin reductase-like [Oryza sativa Japonica Group]	4.82287	7.06885	4.44295	25.1279	27.4691	28.4752	0.201483	-2.31127	1.81334e-08	1.84336e-06	down	yes
Os04g0309600	Os04g0309600	Os04t0309600-01	GO:0005576(extracellular region);GO:0005618(cell wall);GO:0005985(sucrose metabolic process);GO:0005986(sucrose biosynthetic process);GO:0008194(UDP-glycosyltransferase activity);GO:0009507(chloroplast);GO:0016157(sucrose synthase activity);GO:0080165(callose deposition in phloem sieve plate)	00500(Starch and sucrose metabolism)	K00695	EC:2.4.1.13	Os04g0309600 [Oryza sativa Japonica Group]	2.51498	2.88591	2.77893	0.038515	0	0.016023	149.984	7.22866	1.83711e-08	1.85738e-06	up	yes
MSTRG.23505	Os09g0472100	Os09t0472100-01	GO:0005886(plasma membrane);GO:0016021(integral component of membrane);GO:0042626(ATPase activity, coupled to transmembrane movement of substances)	02010(ABC transporters)	K05681	NA	PREDICTED: ABC transporter G family member 11 [Oryza sativa Japonica Group]	12.2915	15.4469	12.3166	1.79799	1.34712	1.35512	8.90066	3.15391	1.89057e-08	1.90109e-06	up	yes
Os03g0788600	Os03g0788600	Os03t0788600-02	GO:0003674(molecular_function);GO:0005576(extracellular region);GO:0005773(vacuole);GO:0007155(cell adhesion)	NA	NA	NA	PREDICTED: fasciclin-like arabinogalactan protein 16 [Oryza sativa Japonica Group]	0.359135	2.78607	1.65839	0	0	0	inf	inf	1.95074e-08	1.95106e-06	up	yes
Os03g0412300	Os03g0412300	Os03t0412300-01	GO:0005737(cytoplasm);GO:0030001(metal ion transport);GO:0046914(transition metal ion binding);GO:0046916(cellular transition metal ion homeostasis)	NA	NA	NA	expressed protein [Oryza sativa Japonica Group]	1.05213	2.10645	1.78982	0	0	0	inf	inf	2.15068e-08	2.13953e-06	up	yes
MSTRG.8249	Os02g0273100	Os02t0273100-01;Os02t0273100-02	GO:0003824(catalytic activity);GO:0008153(para-aminobenzoic acid biosynthetic process);GO:0008696(4-amino-4-deoxychorismate lyase activity);GO:0009507(chloroplast);GO:0009570(chloroplast stroma);GO:0046654(tetrahydrofolate biosynthetic process);GO:0047810(D-alanine:2-oxoglutarate aminotransferase activity);GO:0047810(D-alanine:2-oxoglutarate aminotransferase activity)	00790(Folate biosynthesis);00790(Folate biosynthesis)	K18482	EC:4.1.3.38	PREDICTED: D-amino-acid transaminase, chloroplastic [Oryza sativa Japonica Group]	24.4799	20.7504	23.3433	3.76392	3.47474	3.94151	6.13351	2.61671	2.35332e-08	2.32866e-06	up	yes
MSTRG.20395	Os07g0537000	MSTRG.20395.1;Os07t0537000-01	GO:0004674(protein serine/threonine kinase activity);GO:0005886(plasma membrane);GO:0006468(protein phosphorylation);GO:0006952(defense response);GO:0009506(plasmodesma)	00520(Amino sugar and nucleotide sugar metabolism)	K01183	EC:3.2.1.14	PREDICTED: cysteine-rich receptor-like protein kinase 10 isoform X1 [Oryza sativa Japonica Group]	11.7504	10.3865	11.351	35.1591	32.328	36.9801	0.320558	-1.64134	2.41141e-08	2.37351e-06	down	yes
MSTRG.23414	Os09g0453400	Os09t0453400-01	GO:0004252(serine-type endopeptidase activity);GO:0006465(signal peptide processing);GO:0006627(protein processing involved in protein targeting to mitochondrion);GO:0009535(chloroplast thylakoid membrane);GO:0010027(thylakoid membrane organization);GO:0033108(mitochondrial respiratory chain complex assembly);GO:0042720(mitochondrial inner membrane peptidase complex)	03060(Protein export)	K03100	EC:3.4.21.89	hypothetical protein OsI_31616 [Oryza sativa Indica Group]	7.7865	10.6119	10.6902	40.9218	33.8321	31.6094	0.273483	-1.87048	2.45324e-08	2.40198e-06	down	yes
MSTRG.16859	Os05g0462000	Os05t0462000-00	GO:0003674(molecular_function);GO:0005575(cellular_component);GO:0008150(biological_process)	NA	NA	NA	PREDICTED: uncharacterized protein LOC4339025 [Oryza sativa Japonica Group]	126.224	488.096	145.089	32.8513	28.324	29.343	8.38955	3.06859	2.5119e-08	2.43786e-06	up	yes
Os04g0177000	Os04g0177000	Os04t0177000-00	GO:0004675(transmembrane receptor protein serine/threonine kinase activity);GO:0005524(ATP binding);GO:0005886(plasma membrane);GO:0006468(protein phosphorylation);GO:0009506(plasmodesma);GO:0009620(response to fungus);GO:0016021(integral component of membrane);GO:0016301(kinase activity)	00520(Amino sugar and nucleotide sugar metabolism)	K01183	EC:3.2.1.14	Os04g0177000, partial [Oryza sativa Japonica Group]	1.81454	1.33204	1.74156	0	0	0	inf	inf	2.51609e-08	2.43786e-06	up	yes
Os02g0829000	Os02g0829000	Os02t0829000-01	NA	NA	NA	NA	Os02g0829000 [Oryza sativa Japonica Group]	3.46913	3.19478	3.95188	0.073919	0.049534	0.051149	60.7999	5.926	2.83505e-08	2.73267e-06	up	yes
MSTRG.1637	Os01g0627400	Os01t0627400-01;MSTRG.1637.1	GO:0004497(monooxygenase activity)	00905(Brassinosteroid biosynthesis)	K15639	EC:1.14.-.-	PREDICTED: cytochrome P450 72A13 isoform X2 [Oryza sativa Japonica Group]	0.91091	0.763149	0.891887	8.66578	7.11175	10.0191	0.0994682	-3.32962	3.02823e-08	2.89036e-06	down	yes
MSTRG.22255	Os08g0460600	MSTRG.22255.1;Os08t0460600-01	GO:0005576(extracellular region);GO:0009823(cytokinin catabolic process);GO:0016491(oxidoreductase activity);GO:0016614(oxidoreductase activity, acting on CH-OH group of donors);GO:0019139(cytokinin dehydrogenase activity);GO:0050660(flavin adenine dinucleotide binding);GO:0055114(oxidation-reduction process)	00908(Zeatin biosynthesis)	K00279	EC:1.5.99.12	Os08g0460600, partial [Oryza sativa Japonica Group]	13.121	22.3627	13.4656	2.20616	2.5856	2.49561	6.717	2.74782	3.04064e-08	2.89036e-06	up	yes
MSTRG.7523	Os02g0126400	MSTRG.7523.4;Os02t0126400-02;Os02t0126400-01;MSTRG.7523.3	GO:0004683(calmodulin-dependent protein kinase activity);GO:0005516(calmodulin binding);GO:0005634(nucleus);GO:0005737(cytoplasm);GO:0005886(plasma membrane);GO:0009738(abscisic acid-activated signaling pathway);GO:0009931(calcium-dependent protein serine/threonine kinase activity);GO:0018105(peptidyl-serine phosphorylation);GO:0035556(intracellular signal transduction);GO:0046777(protein autopho…	04626(Plant-pathogen interaction);04626(Plant-pathogen interaction)	K13412	EC:2.7.11.1	PREDICTED: calcium-dependent protein kinase 16 isoform X2 [Oryza sativa Japonica Group]	13.0333	11.1713	13.1696	41.6015	36.6458	40.5866	0.314507	-1.66883	3.04527e-08	2.89036e-06	down	yes
MSTRG.21197	Os08g0104600	Os08t0104600-02	GO:0006124(ferredoxin metabolic process);GO:0009055(electron carrier activity)	00195(Photosynthesis)	K02639	NA	PREDICTED: ferredoxin-1, chloroplastic [Oryza sativa Japonica Group]	0	548.36	21.2045	0	0	0	inf	inf	3.11294e-08	2.9396e-06	up	yes
MSTRG.5499	Os11g0530600	Os11t0530600-01	GO:0005575(cellular_component);GO:0009813(flavonoid biosynthetic process);GO:0016210(naringenin-chalcone synthase activity)	00941(Flavonoid biosynthesis);04712(Circadian rhythm - plant)	K00660	EC:2.3.1.74	PREDICTED: chalcone synthase 1 [Oryza sativa Japonica Group]	14.6034	22.0639	15.1812	1.86086	1.48017	1.84129	10.0049	3.32263	3.28434e-08	3.08022e-06	up	yes
Os04g0249500	Os04g0249500	Os04t0249500-00	GO:0005576(extracellular region);GO:0005618(cell wall);GO:0005985(sucrose metabolic process);GO:0005986(sucrose biosynthetic process);GO:0008194(UDP-glycosyltransferase activity);GO:0009507(chloroplast);GO:0016157(sucrose synthase activity);GO:0080165(callose deposition in phloem sieve plate)	00500(Starch and sucrose metabolism)	K00695	EC:2.4.1.13	Os04g0249500 [Oryza sativa Japonica Group]	2.11773	3.22839	2.45876	0.038078	0	0.016023	144.265	7.17258	3.29497e-08	3.08022e-06	up	yes
MSTRG.23356	Os09g0437500	Os09t0437500-01;MSTRG.23356.2;MSTRG.23356.1;MSTRG.23356.3	GO:0003674(molecular_function);GO:0005634(nucleus)	NA	NA	NA	PREDICTED: auxin-repressed 12.5 kDa protein [Oryza sativa Japonica Group]	191.419	345.672	195.18	62.686	22.8238	28.8897	6.40099	2.6783	3.32009e-08	3.08818e-06	up	yes
MSTRG.9885	Os02g0787300	Os02t0787300-01	GO:0004702(receptor signaling protein serine/threonine kinase activity);GO:0005737(cytoplasm)	04626(Plant-pathogen interaction)	K13413	EC:2.7.12.2	Os02g0787300, partial [Oryza sativa Japonica Group]	0	36.9895	15.5072	0	0	0	inf	inf	3.4286e-08	3.17324e-06	up	yes
MSTRG.3369	Os10g0100700	Os10t0100700-01	GO:0005515(protein binding);GO:0005737(cytoplasm);GO:0005829(cytosol);GO:0005886(plasma membrane);GO:0006520(cellular amino acid metabolic process);GO:0006979(response to oxidative stress);GO:0006982(response to lipid hydroperoxide);GO:0008615(pyridoxine biosynthetic process);GO:0009651(response to salt stress);GO:0010224(response to UV-B);GO:0010335(response to non-ionic osmotic stress);GO:00125…	00750(Vitamin B6 metabolism)	K06215	EC:4.3.3.6	PREDICTED: probable pyridoxal 5'-phosphate synthase subunit PDX1.2 [Oryza sativa Japonica Group]	0	0	0	32.4172	31.9904	0	-inf	-inf	3.67311e-08	3.38271e-06	down	yes
MSTRG.23274	Os09g0412700	MSTRG.23274.1;Os09t0412700-01	NA	NA	NA	NA	PREDICTED: uncharacterized protein LOC4347042 [Oryza sativa Japonica Group]	140.358	205.121	34.7552	10.5393	17.022	7.81463	10.7484	3.42605	3.70228e-08	3.39278e-06	up	yes
Os01g0627800	Os01g0627800	Os01t0627800-01	GO:0004497(monooxygenase activity)	00905(Brassinosteroid biosynthesis)	K15639	EC:1.14.-.-	PREDICTED: cytochrome P450 72A13 [Oryza sativa Japonica Group]	0	0	0	0.825181	0.6618	0.800111	-inf	-inf	3.73987e-08	3.40723e-06	down	yes
Os09g0422500	Os09g0422500	Os09t0422500-01	GO:0009834(plant-type secondary cell wall biogenesis)	00500(Starch and sucrose metabolism);00520(Amino sugar and nucleotide sugar metabolism)	K00770	EC:2.4.2.24	PREDICTED: cellulose synthase A catalytic subunit 9 [UDP-forming] [Oryza sativa Japonica Group]	0.864049	1.44935	1.10078	0	0	0.009318	366.407	8.51731	3.75467e-08	3.40723e-06	up	yes
Os09g0400500	Os09g0400500	Os09t0400500-01	GO:0004672(protein kinase activity);GO:0004674(protein serine/threonine kinase activity);GO:0005524(ATP binding);GO:0005886(plasma membrane);GO:0006468(protein phosphorylation);GO:0007169(transmembrane receptor protein tyrosine kinase signaling pathway);GO:0009506(plasmodesma);GO:0016021(integral component of membrane);GO:0016301(kinase activity)	04075(Plant hormone signal transduction)	K13415	EC:2.7.10.1;EC:2.7.11.1	putative receptor kinase [Oryza sativa Japonica Group]	1.49566	1.04165	0.434162	0	0	0	inf	inf	3.81065e-08	3.44124e-06	up	yes
MSTRG.12657	Os03g0736300	Os03t0736300-02;Os03t0736300-01	GO:0004553(hydrolase activity, hydrolyzing O-glycosyl compounds);GO:0005768(endosome);GO:0005769(early endosome);GO:0005794(Golgi apparatus);GO:0005802(trans-Golgi network);GO:0005886(plasma membrane);GO:0008810(cellulase activity);GO:0009504(cell plate);GO:0009735(response to cytokinin);GO:0009826(unidimensional cell growth);GO:0016021(integral component of membrane);GO:0030244(cellulose biosynt…	00500(Starch and sucrose metabolism);00500(Starch and sucrose metabolism)	K01179	EC:3.2.1.4	PREDICTED: endoglucanase 10 [Oryza sativa Japonica Group]	16.4636	17.5443	17.6265	3.1692	3.04541	2.60169	5.85671	2.55009	4.33181e-08	3.89297e-06	up	yes
MSTRG.11817	Os03g0405500	Os03t0405500-01;Os03t0405500-02	GO:0005829(cytosol);GO:0009860(pollen tube growth);GO:0010183(pollen tube guidance);GO:0045454(cell redox homeostasis);GO:0046686(response to cadmium ion);GO:0047134(protein-disulfide reductase activity);GO:0055114(oxidation-reduction process);GO:0080092(regulation of pollen tube growth);GO:0080092(regulation of pollen tube growth)	NA	NA	NA	PREDICTED: probable nucleoredoxin 1-1 [Oryza sativa Japonica Group]	18.2971	16.8792	19.3061	3.09243	1.96228	2.90997	6.84051	2.7741	4.54012e-08	4.06057e-06	up	yes
Os07g0190600	Os07g0190600	Os07t0190600-01	GO:0003674(molecular_function);GO:0008150(biological_process);GO:0009507(chloroplast)	03030(DNA replication);03420(Nucleotide excision repair);03430(Mismatch repair);03440(Homologous recombination)	K07466	NA	PREDICTED: replication protein A 70 kDa DNA-binding subunit isoform X2 [Oryza sativa Japonica Group]	1.09739	0.936841	1.11109	0.007232	0	0	434.917	8.7646	4.60007e-08	4.09451e-06	up	yes
Os03g0273200	Os03g0273200	Os03t0273200-01;Os03t0273200-02	GO:0005507(copper ion binding);GO:0009809(lignin biosynthetic process);GO:0016722(oxidoreductase activity, oxidizing metal ions);GO:0016722(oxidoreductase activity, oxidizing metal ions)	00053(Ascorbate and aldarate metabolism);00053(Ascorbate and aldarate metabolism)	K00423	EC:1.10.3.3	PREDICTED: laccase-10 [Oryza sativa Japonica Group]	0.474303	1.14399	0.854146	0	0	0	inf	inf	4.67689e-08	4.14306e-06	up	yes
Os04g0489800	Os04g0489800	Os04t0489800-01	GO:0004842(ubiquitin-protein transferase activity);GO:0005634(nucleus);GO:0016567(protein ubiquitination);GO:0016874(ligase activity);GO:0070696(transmembrane receptor protein serine/threonine kinase binding)	04140(Regulation of autophagy)	K08332	NA	OSJNBa0084K20.5 [Oryza sativa Japonica Group]	0	0	0	0.562596	0.581223	0.386858	-inf	-inf	4.84264e-08	4.26955e-06	down	yes
MSTRG.23822	Os09g0541000	Os09t0541000-01;Os09t0541000-02	GO:0005773(vacuole);GO:0005887(integral component of plasma membrane);GO:0009506(plasmodesma);GO:0009992(cellular water homeostasis);GO:0015250(water channel activity);GO:0015254(glycerol channel activity);GO:0034220(ion transmembrane transport);GO:0034220(ion transmembrane transport)	00531(Glycosaminoglycan degradation);00531(Glycosaminoglycan degradation)	K10532	EC:2.3.1.78	putative aquaporin [Oryza sativa Japonica Group]	2578.43	1236.56	659.279	225.905	227.915	239.456	6.4538	2.69015	5.01263e-08	4.39858e-06	up	yes
MSTRG.5029	Os11g0208850	Os11t0208850-00	GO:0004674(protein serine/threonine kinase activity);GO:0005886(plasma membrane);GO:0006468(protein phosphorylation)	00260(Glycine, serine and threonine metabolism);00350(Tyrosine metabolism);00360(Phenylalanine metabolism);00410(beta-Alanine metabolism);00950(Isoquinoline alkaloid biosynthesis);00960(Tropane, piperidine and pyridine alkaloid biosynthesis)	K00276	EC:1.4.3.21	PREDICTED: G-type lectin S-receptor-like serine/threonine-protein kinase At2g19130 isoform X1 [Oryza sativa Japonica Group]	0	0	0	13.2745	0	13.6006	-inf	-inf	5.17328e-08	4.51824e-06	down	yes
Os06g0242700	Os06g0242700	Os06t0242700-01	GO:0005634(nucleus);GO:0008168(methyltransferase activity);GO:0008757(S-adenosylmethionine-dependent methyltransferase activity);GO:0032259(methylation)	00592(alpha-Linolenic acid metabolism)	K08241	EC:2.1.1.141	PREDICTED: benzoate O-methyltransferase isoform X1 [Oryza sativa Japonica Group]	0.862562	0.701946	0.724992	0	0	0	inf	inf	5.24674e-08	4.56099e-06	up	yes
MSTRG.18049	Os06g0225300	Os06t0225300-01;Os06t0225300-02	GO:0004674(protein serine/threonine kinase activity);GO:0005524(ATP binding);GO:0005886(plasma membrane);GO:0006468(protein phosphorylation);GO:0008289(lipid binding);GO:0009556(microsporogenesis);GO:0009742(brassinosteroid mediated signaling pathway);GO:0010152(pollen maturation);GO:0016021(integral component of membrane);GO:0016301(kinase activity);GO:0019199(transmembrane receptor protein kina…	04075(Plant hormone signal transduction);04626(Plant-pathogen interaction);04626(Plant-pathogen interaction)	K13416	EC:2.7.10.1;EC:2.7.11.1	PREDICTED: somatic embryogenesis receptor kinase 2 [Oryza sativa Japonica Group]	4.43417	5.2467	4.92141	19.9373	17.1158	20.0072	0.25591	-1.96629	5.3044e-08	4.58966e-06	down	yes
MSTRG.16786	Os05g0444200	Os05t0444200-01	GO:0003676(nucleic acid binding);GO:0003700(transcription factor activity, sequence-specific DNA binding);GO:0005634(nucleus);GO:0006351(transcription, DNA-templated);GO:0006355(regulation of transcription, DNA-templated);GO:0008270(zinc ion binding);GO:0046872(metal ion binding)	00052(Galactose metabolism);00600(Sphingolipid metabolism);00531(Glycosaminoglycan degradation);00604(Glycosphingolipid biosynthesis - ganglio series);00511(Other glycan degradation)	K12309	EC:3.2.1.23	PREDICTED: protein TRANSPARENT TESTA 1 isoform X1 [Oryza sativa Japonica Group]	8.38418	11.59	6.36596	0.386506	0.382463	0.408233	22.3752	4.48383	5.50726e-08	4.74312e-06	up	yes
MSTRG.15662	Os05g0116100	Os05t0116100-01	GO:0004364(glutathione transferase activity);GO:0005737(cytoplasm);GO:0006749(glutathione metabolic process)	00480(Glutathione metabolism)	K00799	EC:2.5.1.18	PREDICTED: glutathione S-transferase DHAR2 [Oryza sativa Japonica Group]	314.856	535.964	326.045	84.4543	87.4995	83.4074	4.60863	2.20434	5.87905e-08	5.03499e-06	up	yes
Os11g0117600	Os11g0117600	Os11t0117600-00	NA	NA	NA	NA	Os11g0117600 [Oryza sativa Japonica Group]	3.04534	4.44946	2.64609	0	0	0	inf	inf	5.90028e-08	5.03499e-06	up	yes
MSTRG.2151	Os01g0757200	Os01t0757200-01	GO:0009416(response to light stimulus);GO:0009685(gibberellin metabolic process);GO:0045487(gibberellin catabolic process);GO:0052634(C-19 gibberellin 2-beta-dioxygenase activity)	00904(Diterpenoid biosynthesis)	K04125	EC:1.14.11.13	PREDICTED: gibberellin 2-beta-dioxygenase [Oryza sativa Japonica Group]	5.93454	15.3843	8.89383	0.446907	0.507933	0.218734	25.7441	4.68617	6.27624e-08	5.33137e-06	up	yes
MSTRG.22484	Os08g0520900	Os08t0520900-00;MSTRG.22484.1	GO:0004556(alpha-amylase activity);GO:0005975(carbohydrate metabolic process);GO:0005977(glycogen metabolic process);GO:0009507(chloroplast);GO:0010021(amylopectin biosynthetic process);GO:0010368(chloroplast isoamylase complex);GO:0019156(isoamylase activity);GO:0019252(starch biosynthetic process);GO:0043169(cation binding)	NA	NA	NA	Os08g0520900, partial [Oryza sativa Japonica Group]	25.65	26.0132	30.0829	7.116	5.60309	6.54379	4.24371	2.08533	6.59514e-08	5.57679e-06	up	yes
MSTRG.21977	Os08g0351300	MSTRG.21977.2;Os08t0351300-01;MSTRG.21977.5;MSTRG.21977.1;MSTRG.21977.3;MSTRG.21977.4	NA	NA	NA	NA	Os08g0351300 [Oryza sativa Japonica Group]	95.57	103.159	88.5439	306.386	281.27	286.201	0.328742	-1.60497	6.64177e-08	5.59081e-06	down	yes
Os01g0750300	Os01g0750300	Os01t0750300-01;Os01t0750300-03;Os01t0750300-02	GO:0009834(plant-type secondary cell wall biogenesis);GO:0009834(plant-type secondary cell wall biogenesis)	00500(Starch and sucrose metabolism);00520(Amino sugar and nucleotide sugar metabolism);00520(Amino sugar and nucleotide sugar metabolism)	K00770	EC:2.4.2.24	Os01g0750300, partial [Oryza sativa Japonica Group]	3.21554	2.90295	3.19928	0.11066	0.093145	0.096403	31.0377	4.95595	7.28555e-08	6.1051e-06	up	yes
MSTRG.218	Os01g0134700	Os01t0134700-01	GO:0005516(calmodulin binding);GO:0005634(nucleus);GO:0006950(response to stress)	NA	NA	NA	PREDICTED: protein SAR DEFICIENT 1 [Oryza sativa Japonica Group]	1.75987	3.65485	2.2404	18.3432	17.0837	19.1186	0.140344	-2.83296	7.63758e-08	6.37139e-06	down	yes
MSTRG.17778	Os06g0165000	Os06t0165000-01	GO:0004674(protein serine/threonine kinase activity);GO:0005886(plasma membrane);GO:0006468(protein phosphorylation)	NA	NA	NA	PREDICTED: putative receptor protein kinase ZmPK1 [Oryza sativa Japonica Group]	0	0	0	1.18022	0.882902	0.980003	-inf	-inf	7.72964e-08	6.4194e-06	down	yes
MSTRG.19445	Os07g0129200	Os07t0129200-01	GO:0003674(molecular_function);GO:0005576(extracellular region);GO:0008150(biological_process)	04075(Plant hormone signal transduction);04626(Plant-pathogen interaction)	K13449	NA	hypothetical protein OsI_24759 [Oryza sativa Indica Group]	3.68553	5.78278	4.37728	0	0.046828	0.048274	145.587	7.18574	7.76987e-08	6.42413e-06	up	yes
Os04g0689900	Os04g0689900	Os04t0689900-01	GO:0003674(molecular_function);GO:0005576(extracellular region);GO:0016021(integral component of membrane);GO:0051707(response to other organism)	NA	NA	NA	Os04g0689900, partial [Oryza sativa Japonica Group]	0.885607	1.53743	1.07685	0	0	0	inf	inf	7.83758e-08	6.45144e-06	up	yes
Os09g0421300	Os09g0421300	Os09t0421300-01	GO:0004620(phospholipase activity);GO:0004630(phospholipase D activity);GO:0005096(GTPase activator activity);GO:0005509(calcium ion binding);GO:0005515(protein binding);GO:0005546(phosphatidylinositol-4,5-bisphosphate binding);GO:0005634(nucleus);GO:0005739(mitochondrion);GO:0005773(vacuole);GO:0005783(endoplasmic reticulum);GO:0005829(cytosol);GO:0005886(plasma membrane);GO:0006631(fatty acid m…	00564(Glycerophospholipid metabolism);00565(Ether lipid metabolism);04144(Endocytosis)	K01115	EC:3.1.4.4	PREDICTED: phospholipase D alpha 1 [Oryza sativa Japonica Group]	0.474575	0.948898	0.408003	0	0	0	inf	inf	7.98851e-08	6.54671e-06	up	yes
MSTRG.18617	Os06g0552900;EPlOSAG00000013324	Os06t0552900-00;MSTRG.18617.1;EPlOSAT00000014712	GO:0005515(protein binding);GO:0005634(nucleus);GO:0005737(cytoplasm);GO:0008429(phosphatidylethanolamine binding);GO:0009908(flower development);GO:0009909(regulation of flower development);GO:0009911(positive regulation of flower development);GO:0010119(regulation of stomatal movement);GO:0030154(cell differentiation);GO:0048573(photoperiodism, flowering)	04712(Circadian rhythm - plant)	K16223	NA	PREDICTED: protein FLOWERING LOCUS T isoform X1 [Oryza sativa Japonica Group]	1.61397	1.38451	1.49834	12.2777	13.5914	17.9164	0.102701	-3.28348	8.31542e-08	6.78473e-06	down	yes
MSTRG.8894	Os02g0584800	Os02t0584800-01	GO:0005737(cytoplasm);GO:0030001(metal ion transport);GO:0046914(transition metal ion binding);GO:0046916(cellular transition metal ion homeostasis)	NA	NA	NA	PREDICTED: uncharacterized protein LOC4329803 [Oryza sativa Japonica Group]	3.34231	3.33091	3.26998	27.6452	29.4728	30.9737	0.112873	-3.14723	8.98944e-08	7.30265e-06	down	yes
MSTRG.13899	Os04g0306400	Os04t0306400-01	GO:0004751(ribose-5-phosphate isomerase activity);GO:0005737(cytoplasm);GO:0008219(cell death);GO:0009052(pentose-phosphate shunt, non-oxidative branch);GO:0010228(vegetative to reproductive phase transition of meristem)	01200(Carbon metabolism);01230(Biosynthesis of amino acids);00030(Pentose phosphate pathway);00710(Carbon fixation in photosynthetic organisms)	K01807	EC:5.3.1.6	PREDICTED: probable ribose-5-phosphate isomerase 1 [Oryza sativa Japonica Group]	0	47.7022	16.3399	0	0	0	inf	inf	9.22572e-08	7.462e-06	up	yes
Os03g0416200	Os03g0416200	Os03t0416200-01;Os03t0416200-02	GO:0005774(vacuolar membrane);GO:0005886(plasma membrane);GO:0009834(plant-type secondary cell wall biogenesis);GO:0010215(cellulose microfibril organization);GO:0016049(cell growth);GO:0031225(anchored component of membrane);GO:0031225(anchored component of membrane)	NA	NA	NA	PREDICTED: COBRA-like protein 5 [Oryza sativa Japonica Group]	0.57826	1.36623	0.656342	0	0	0	inf	inf	9.50753e-08	7.65665e-06	up	yes
Os04g0512300	Os04g0512300	Os04t0512300-01	GO:0003779(actin binding);GO:0005198(structural molecule activity);GO:0005515(protein binding);GO:0005737(cytoplasm);GO:0005885(Arp2/3 protein complex);GO:0007015(actin filament organization);GO:0010090(trichome morphogenesis);GO:0034314(Arp2/3 complex-mediated actin nucleation);GO:0042995(cell projection)	04144(Endocytosis)	K05758	NA	PREDICTED: actin-related protein 2/3 complex subunit 2B isoform X1 [Oryza sativa Japonica Group]	1.16489	0.898356	0.79132	0	0	0	inf	inf	9.59452e-08	7.6934e-06	up	yes
MSTRG.2949	Os01g0905200	Os01t0905200-01;Os01t0905200-02	NA	NA	NA	NA	PREDICTED: uncharacterized protein LOC4325023 [Oryza sativa Japonica Group]	1.1549	1.37799	0.836667	8.47226	11.7384	11.5089	0.10623	-3.23474	9.94763e-08	7.94231e-06	down	yes
MSTRG.17660	Os06g0143700	Os06t0143700-01	GO:0005887(integral component of plasma membrane);GO:0015116(sulfate transmembrane transporter activity)	NA	NA	NA	PREDICTED: probable sulfate transporter 3.4 [Oryza sativa Japonica Group]	17.5261	31.5514	20.2734	4.83993	4.05415	4.02218	5.36927	2.42473	1.00662e-07	8.00266e-06	up	yes
MSTRG.20823	Os07g0636000	Os07t0636000-01	GO:0000495(box H/ACA snoRNA 3'-end processing);GO:0009982(pseudouridine synthase activity);GO:0031118(rRNA pseudouridine synthesis);GO:0031120(snRNA pseudouridine synthesis);GO:0031429(box H/ACA snoRNP complex);GO:1990481(mRNA pseudouridine synthesis)	03008(Ribosome biogenesis in eukaryotes)	K11131	EC:5.4.99.-	PREDICTED: H/ACA ribonucleoprotein complex subunit 4 [Oryza sativa Japonica Group]	15.8877	0	15.9588	0	0	0	inf	inf	1.07105e-07	8.47862e-06	up	yes
MSTRG.2009	Os01g0723800	Os01t0723800-01;Os01t0723800-02	GO:0016021(integral component of membrane);GO:0042626(ATPase activity, coupled to transmembrane movement of substances);GO:0055085(transmembrane transport);GO:0055085(transmembrane transport)	02010(ABC transporters);02010(ABC transporters)	K05658	EC:3.6.3.44	PREDICTED: putative ABC transporter B family member 8 [Oryza sativa Japonica Group]	12.0844	13.2721	13.4233	2.59108	2.72022	2.64222	4.8758	2.28564	1.12213e-07	8.84537e-06	up	yes
Os07g0129300	Os07g0129300	Os07t0129300-00	GO:0003674(molecular_function);GO:0005576(extracellular region);GO:0008150(biological_process)	04075(Plant hormone signal transduction);04626(Plant-pathogen interaction)	K13449	NA	PREDICTED: pathogenesis-related protein 1 [Oryza sativa Japonica Group]	1.79228	1.62208	1.46378	0	0	0	inf	inf	1.13016e-07	8.87106e-06	up	yes
MSTRG.14342	Os04g0448900	Os04t0448900-00	GO:0009414(response to water deprivation);GO:0009688(abscisic acid biosynthetic process);GO:0016123(xanthophyll biosynthetic process);GO:0044550(secondary metabolite biosynthetic process);GO:0050891(multicellular organismal water homeostasis);GO:0052662(zeaxanthin epoxidase activity)	00906(Carotenoid biosynthesis)	K09838	EC:1.14.13.90	PREDICTED: zeaxanthin epoxidase, chloroplastic isoform X1 [Oryza sativa Japonica Group]	226.853	157.435	240.031	629.959	606.494	646.44	0.331574	-1.5926	1.21862e-07	9.52524e-06	down	yes
MSTRG.3649	Os10g0341700	Os10t0341700-02;Os10t0341700-01;Os10t0341700-03;Os10t0341700-04	GO:0000139(Golgi membrane);GO:0000271(polysaccharide biosynthetic process);GO:0005794(Golgi apparatus);GO:0016021(integral component of membrane);GO:0016740(transferase activity);GO:0016757(transferase activity, transferring glycosyl groups);GO:0016759(cellulose synthase activity);GO:0016760(cellulose synthase (UDP-forming) activity);GO:0030244(cellulose biosynthetic process);GO:0071555(cell wall…	00500(Starch and sucrose metabolism);00520(Amino sugar and nucleotide sugar metabolism);00520(Amino sugar and nucleotide sugar metabolism)	K00770	EC:2.4.2.24	PREDICTED: cellulose synthase-like protein H1 [Oryza sativa Japonica Group]	30.6497	31.2003	24.9703	7.05503	7.13959	7.39199	4.02195	2.00789	1.27372e-07	9.89444e-06	up	yes
MSTRG.14023	Os04g0372700	Os04t0372700-01;MSTRG.14023.1	GO:0005737(cytoplasm);GO:0005773(vacuole);GO:0005794(Golgi apparatus);GO:0005829(cytosol);GO:0005886(plasma membrane);GO:0008270(zinc ion binding);GO:0009507(chloroplast);GO:0009535(chloroplast thylakoid membrane);GO:0009706(chloroplast inner membrane);GO:0009941(chloroplast envelope);GO:0016491(oxidoreductase activity);GO:0055114(oxidation-reduction process)	NA	NA	NA	Os04g0372700, partial [Oryza sativa Japonica Group]	4.5943	7.33928	5.50958	25.0866	27.81	22.0401	0.232772	-2.10301	1.2765e-07	9.89444e-06	down	yes
MSTRG.12256	Os03g0656100	MSTRG.12256.1	NA	NA	NA	NA		6.17444	14.8407	6.08674	0.195317	0.309427	0.224752	37.1514	5.21535	1.348e-07	1.04053e-05	up	yes
MSTRG.21548		MSTRG.21548.1;MSTRG.21548.2;MSTRG.21548.3;MSTRG.21548.4	NA	NA	NA	NA		19.1084	15.1618	19.3558	55.445	47.8185	51.5993	0.346281	-1.52999	1.42606e-07	1.09624e-05	down	yes
MSTRG.8487	Os02g0456800	Os02t0456800-01	GO:0005515(protein binding);GO:0005524(ATP binding);GO:0005576(extracellular region);GO:0006952(defense response);GO:0043531(ADP binding)	04626(Plant-pathogen interaction)	K13457	NA	PREDICTED: putative disease resistance RPP13-like protein 1 [Oryza sativa Japonica Group]	1.00916	18.521	1.28867	0.133554	0.085779	0.079878	69.579	6.12058	1.52439e-07	1.16701e-05	up	yes
MSTRG.291	Os01g0152300	Os01t0152300-00	GO:0000788(nuclear nucleosome);GO:0003677(DNA binding);GO:0006334(nucleosome assembly)	NA	NA	NA	RecName: Full=Histone H2B.3	0	0	0	1.9685	1.51788	1.6296	-inf	-inf	1.57978e-07	1.19832e-05	down	yes
MSTRG.9471	Os02g0705100	Os02t0705100-01;MSTRG.9471.1	GO:0016787(hydrolase activity)	NA	NA	NA	PREDICTED: pheophytinase, chloroplastic isoform X1 [Oryza sativa Japonica Group]	7.01232	8.97592	4.39293	27.792	28.0067	26.6043	0.247335	-2.01546	1.58269e-07	1.19832e-05	down	yes
MSTRG.263	Os01g0149800;Os01g0149350;Os01g0149200	Os01t0149800-01;MSTRG.263.2;Os01t0149200-01	GO:0004674(protein serine/threonine kinase activity);GO:0005886(plasma membrane);GO:0006468(protein phosphorylation);GO:0006952(defense response);GO:0009506(plasmodesma)	NA	NA	NA	hypothetical protein OsI_00402 [Oryza sativa Indica Group];Os12g0428401 [Oryza sativa Japonica Group]	37.0649	94.5192	40.1962	11.6677	10.5126	10.0456	5.3305	2.41427	1.58462e-07	1.19832e-05	up	yes
MSTRG.21726	Os08g0249900	MSTRG.21726.2;Os08t0249900-00	GO:0051213(dioxygenase activity)	00941(Flavonoid biosynthesis)	K05278	EC:1.14.11.23	Os08g0249900 [Oryza sativa Japonica Group]	1.39587	8.04895	4.4709	0.0384963	0.0632795	0.0177655	116.409	6.86306	1.75941e-07	1.32223e-05	up	yes
Os09g0248900	Os09g0248900	Os09t0248900-01	GO:0009267(cellular response to starvation);GO:0051213(dioxygenase activity)	00904(Diterpenoid biosynthesis)	K04125	EC:1.14.11.13	PREDICTED: uncharacterized protein LOC107277915 isoform X4 [Oryza sativa Japonica Group]	0.375033	0.411154	0.406436	0	0	0	inf	inf	1.76269e-07	1.32223e-05	up	yes
Os08g0509400	Os08g0509400	Os08t0509400-01	GO:0008422(beta-glucosidase activity);GO:1901657(glycosyl compound metabolic process)	00500(Starch and sucrose metabolism);00460(Cyanoamino acid metabolism);00940(Phenylpropanoid biosynthesis)	K01188	EC:3.2.1.21	Os08g0509400, partial [Oryza sativa Japonica Group]	1.18772	1.4066	1.20733	0	0	0.006835	556.204	9.11947	1.8099e-07	1.35219e-05	up	yes
MSTRG.17148	Os05g0540200	Os05t0540200-01	GO:0003674(molecular_function);GO:0005739(mitochondrion);GO:0009793(embryo development ending in seed dormancy);GO:0016021(integral component of membrane)	NA	NA	NA	PREDICTED: uncharacterized protein LOC4339465 [Oryza sativa Japonica Group]	0.288624	0.12493	0.12065	10.6348	4.5921	9.82333	0.0213253	-5.55129	1.82311e-07	1.35659e-05	down	yes
Os05g0119850	Os05g0119850	Os05t0119850-00	GO:0000795(synaptonemal complex);GO:0007131(reciprocal meiotic recombination)	NA	NA	NA	PREDICTED: WEB family protein At3g02930, chloroplastic-like [Oryza sativa Japonica Group]	0.484959	0.77837	0.620062	0	0	0	inf	inf	1.83037e-07	1.35659e-05	up	yes
Os04g0369600	Os04g0369600	Os04t0369600-00	GO:0004674(protein serine/threonine kinase activity);GO:0005886(plasma membrane);GO:0007166(cell surface receptor signaling pathway)	NA	NA	NA	Os04g0369600 [Oryza sativa Japonica Group]	0.214796	0.074743	0.223984	5.43216	5.00441	6.09426	0.0310646	-5.00859	1.92295e-07	1.41955e-05	down	yes
MSTRG.11561	Os03g0336000	Os03t0336000-01	NA	NA	NA	NA	PREDICTED: pentatricopeptide repeat-containing protein At5g41170, mitochondrial [Oryza sativa Japonica Group]	0	16.012	8.76986	0	0	0	inf	inf	1.93361e-07	1.42178e-05	up	yes
MSTRG.18661		MSTRG.18661.1	NA	NA	NA	NA		20.3057	4.90109	12.0392	0.103066	0	0.143593	151.002	7.23842	2.03508e-07	1.49049e-05	up	yes
MSTRG.16750	Os05g0430800	Os05t0430800-01	GO:0004044(amidophosphoribosyltransferase activity);GO:0005618(cell wall);GO:0005829(cytosol);GO:0006189('de novo' IMP biosynthetic process);GO:0006541(glutamine metabolic process);GO:0009113(purine nucleobase biosynthetic process);GO:0009116(nucleoside metabolic process);GO:0009507(chloroplast);GO:0009532(plastid stroma);GO:0009536(plastid);GO:0009570(chloroplast stroma);GO:0046872(metal ion bin…	00230(Purine metabolism);00250(Alanine, aspartate and glutamate metabolism)	K00764	EC:2.4.2.14	PREDICTED: amidophosphoribosyltransferase, chloroplastic [Oryza sativa Japonica Group]	0	17.2672	9.58283	0	0	0	inf	inf	2.0626e-07	1.50473e-05	up	yes
Os03g0730500	Os03g0730500	Os03t0730500-01;Os03t0730500-02	GO:0004185(serine-type carboxypeptidase activity);GO:0016747(transferase activity, transferring acyl groups other than amino-acyl groups);GO:0019748(secondary metabolic process);GO:0051603(proteolysis involved in cellular protein catabolic process);GO:0051603(proteolysis involved in cellular protein catabolic process)	00940(Phenylpropanoid biosynthesis);00940(Phenylpropanoid biosynthesis)	K09756	EC:3.4.16.-;EC:2.3.1.91	hypothetical protein OsI_13387 [Oryza sativa Indica Group]	0.34841	0.546273	0.3438	0	0	0	inf	inf	2.07722e-07	1.50947e-05	up	yes
Os12g0123700	Os12g0123700	Os12t0123700-01	GO:0003700(transcription factor activity, sequence-specific DNA binding);GO:0005634(nucleus);GO:0006351(transcription, DNA-templated);GO:0006355(regulation of transcription, DNA-templated);GO:0007275(multicellular organism development);GO:0009753(response to jasmonic acid);GO:0044212(transcription regulatory region DNA binding);GO:0045995(regulation of embryonic development);GO:0048317(seed morph…	00561(Glycerolipid metabolism)	K01054	EC:3.1.1.23	PREDICTED: NAC transcription factor 29 [Oryza sativa Japonica Group]	2.74269	5.1987	3.80251	0.088666	0.093696	0.127035	37.9574	5.24631	2.15199e-07	1.55772e-05	up	yes
Os05g0529900	Os05g0529900	Os05t0529900-00	GO:0000139(Golgi membrane);GO:0005789(endoplasmic reticulum membrane);GO:0005794(Golgi apparatus);GO:0015914(phospholipid transport);GO:0016020(membrane);GO:0016021(integral component of membrane);GO:0031902(late endosome membrane)	NA	NA	NA	Os05g0529900 [Oryza sativa Japonica Group]	1.39464	1.52108	0.827811	0	0	0	inf	inf	2.16864e-07	1.56286e-05	up	yes
MSTRG.2612	Os01g0837600	Os01t0837600-01;MSTRG.2612.1	GO:0003674(molecular_function);GO:0009507(chloroplast);GO:0032502(developmental process)	NA	NA	NA	PREDICTED: uncharacterized protein LOC4327369 isoform X1 [Oryza sativa Japonica Group]	28.2309	74.4431	35.6405	5.01152	6.38259	6.8162	7.5954	2.92513	2.17589e-07	1.56286e-05	up	yes
MSTRG.4971	Os11g0195500;EPlOSAG00000052126	MSTRG.4971.4;Os11t0195500-01;MSTRG.4971.1;EPlOSAT00000000774	GO:0001666(response to hypoxia);GO:0002213(defense response to insect);GO:0004806(triglyceride lipase activity);GO:0005515(protein binding);GO:0005634(nucleus);GO:0005737(cytoplasm);GO:0006629(lipid metabolic process);GO:0009617(response to bacterium);GO:0009625(response to insect);GO:0009626(plant-type hypersensitive response);GO:0009627(systemic acquired resistance);GO:0009751(response to salic…	04626(Plant-pathogen interaction)	K18875	NA	Os11g0195500 [Oryza sativa Japonica Group]	17.5605	27.5862	17.2204	67.6928	73.4615	68.0685	0.298089	-1.74618	2.1852e-07	1.56351e-05	down	yes
Os01g0566500	Os01g0566500	Os01t0566500-01	GO:0009507(chloroplast);GO:0010223(secondary shoot formation);GO:0016121(carotene catabolic process);GO:0016702(oxidoreductase activity, acting on single donors with incorporation of molecular oxygen, incorporation of two atoms of oxygen);GO:1901601(strigolactone biosynthetic process)	00906(Carotenoid biosynthesis)	K17913	EC:1.13.11.69;EC:1.13.11.70	PREDICTED: carotenoid cleavage dioxygenase 8 homolog A, chloroplastic [Oryza sativa Japonica Group]	1.66285	3.57708	1.62048	0.024471	0	0.025063	138.499	7.11373	2.21927e-07	1.5818e-05	up	yes
MSTRG.18323	Os06g0318700	MSTRG.18323.1	NA	NA	NA	NA		18.9557	13.8823	13.7462	53.4515	55.1386	54.9046	0.284928	-1.81133	2.28197e-07	1.62029e-05	down	yes
EPlOSAG00000019999	EPlOSAG00000019999	EPlOSAT00000021387	GO:0003674(molecular_function);GO:0005575(cellular_component);GO:0008150(biological_process)	NA	NA	NA	hypothetical protein (mitochondrion) [Vicia faba]	0	0	1e-06	0.891539	1.56654	0.480618	3.40287e-07	-21.4867	2.42486e-07	1.71519e-05	down	yes
MSTRG.4579	Os10g0571600	MSTRG.4579.1;Os10t0571600-01	GO:0003700(transcription factor activity, sequence-specific DNA binding);GO:0005634(nucleus);GO:0006351(transcription, DNA-templated);GO:0006355(regulation of transcription, DNA-templated);GO:0007275(multicellular organism development);GO:0008283(cell proliferation);GO:0043565(sequence-specific DNA binding);GO:0071365(cellular response to auxin stimulus)	03018(RNA degradation)	K12581	NA	PREDICTED: transcription factor JUNGBRUNNEN 1 [Oryza sativa Japonica Group]	10.9279	11.4303	10.4687	1.02097	0.903192	0.898637	11.6292	3.53968	2.44194e-07	1.72074e-05	up	yes
MSTRG.4158	Os10g0494500	Os10t0494500-01	GO:0030155(regulation of cell adhesion);GO:0061630(ubiquitin protein ligase activity)	NA	NA	NA	Os10g0494500, partial [Oryza sativa Japonica Group]	5.34345	4.33296	5.40796	22.3838	19.8196	20.6625	0.239945	-2.05922	2.45489e-07	1.72131e-05	down	yes
MSTRG.14419	Os04g0464200	Os04t0464200-01	GO:0005777(peroxisome);GO:0008802(betaine-aldehyde dehydrogenase activity);GO:0071454(cellular response to anoxia)	00260(Glycine, serine and threonine metabolism)	K00130	EC:1.2.1.8	PREDICTED: betaine aldehyde dehydrogenase 1 [Oryza sativa Japonica Group]	22.7492	22.1463	22.844	4.89259	4.10015	4.45835	5.03599	2.33227	2.46127e-07	1.72131e-05	up	yes
MSTRG.19169	Os06g0705400	Os06t0705400-02;Os06t0705400-01	GO:0005575(cellular_component);GO:0005575(cellular_component)	NA	NA	NA	PREDICTED: non-specific lipid-transfer protein 2P [Oryza sativa Japonica Group]	2.7748	1.5933	1.44815	0	0	0	inf	inf	2.50383e-07	1.74453e-05	up	yes
Os04g0422300	Os04g0422300	Os04t0422300-01	GO:0005886(plasma membrane);GO:0006810(transport);GO:0022857(transmembrane transporter activity)	01200(Carbon metabolism);01230(Biosynthesis of amino acids);00010(Glycolysis / Gluconeogenesis);00030(Pentose phosphate pathway);00051(Fructose and mannose metabolism);00710(Carbon fixation in photosynthetic organisms)	K01623	EC:4.1.2.13	PREDICTED: WAT1-related protein At3g30340 [Oryza sativa Japonica Group]	1.67209	1.12198	1.49145	0.014528	0	0	294.983	8.20449	2.79199e-07	1.93804e-05	up	yes
MSTRG.15308	Os04g0648900	Os04t0648900-01	GO:0003677(DNA binding);GO:0003700(transcription factor activity, sequence-specific DNA binding);GO:0005634(nucleus);GO:0006351(transcription, DNA-templated);GO:0006355(regulation of transcription, DNA-templated);GO:0009873(ethylene-activated signaling pathway)	04626(Plant-pathogen interaction)	K13434	NA	PREDICTED: ethylene-responsive transcription factor ERF008 [Oryza sativa Japonica Group]	0	34.872	10.5895	0	0	0	inf	inf	2.9274e-07	2.02448e-05	up	yes
Os01g0235400	Os01g0235400	Os01t0235400-02	GO:0005049(nuclear export signal receptor activity);GO:0005635(nuclear envelope);GO:0005829(cytosol);GO:0006606(protein import into nucleus);GO:0006611(protein export from nucleus)	NA	NA	NA	PREDICTED: exportin-2 [Oryza sativa Japonica Group]	0.0347896	0.0391074	0.019767	1.28946	1.17003	1.21092	0.0255187	-5.2923	2.93944e-07	2.02527e-05	down	yes
Os10g0167250	Os10g0167250	Os10t0167250-00	GO:0016020(membrane);GO:0016709(oxidoreductase activity, acting on paired donors, with incorporation or reduction of molecular oxygen, NAD(P)H as one donor, and incorporation of one atom of oxygen);GO:0044550(secondary metabolite biosynthetic process)	00591(Linoleic acid metabolism);00380(Tryptophan metabolism);00232(Caffeine metabolism)	K07409	EC:1.14.14.1	Os10g0167200, partial [Oryza sativa Japonica Group]	1.12448	0.798402	1.24925	0	0	0	inf	inf	2.97238e-07	2.04041e-05	up	yes
MSTRG.17590	Os06g0130800	Os06t0130800-01	GO:0000786(nucleosome);GO:0003677(DNA binding);GO:0005634(nucleus);GO:0006334(nucleosome assembly);GO:0009414(response to water deprivation);GO:0031492(nucleosomal DNA binding)	NA	NA	NA	PREDICTED: histone H1 [Oryza sativa Japonica Group]	95.9982	324.786	233.065	40.5491	42.6849	28.0596	5.87499	2.55459	3.04129e-07	2.08004e-05	up	yes
MSTRG.16439	Os05g0343400	Os05t0343400-01;MSTRG.16439.2;MSTRG.16439.3;MSTRG.16439.4	GO:0003700(transcription factor activity, sequence-specific DNA binding);GO:0005515(protein binding);GO:0005634(nucleus);GO:0006351(transcription, DNA-templated);GO:0006355(regulation of transcription, DNA-templated);GO:0006970(response to osmotic stress);GO:0009408(response to heat);GO:0009409(response to cold);GO:0009414(response to water deprivation);GO:0009651(response to salt stress);GO:0010…	04626(Plant-pathogen interaction)	K13424	NA	TPA_inf: WRKY transcription factor 53 [Oryza sativa (indica cultivar-group)] [Oryza sativa Indica Group]	14.3075	31.5492	13.1053	83.7439	73.3345	79.757	0.248958	-2.00603	3.21302e-07	2.18944e-05	down	yes
MSTRG.22395	Os08g0500700	Os08t0500700-01;MSTRG.22395.1	GO:0005515(protein binding)	04141(Protein processing in endoplasmic reticulum);04626(Plant-pathogen interaction)	K04079	NA	Os08g0500700, partial [Oryza sativa Japonica Group]	16.7077	20.8201	4.94094	74.9162	64.4281	66.6313	0.206183	-2.278	3.49858e-07	2.37533e-05	down	yes
Os01g0721400	Os01g0721400	Os01t0721400-01	NA	03040(Spliceosome)	K12818	EC:3.6.4.13	PREDICTED: disease resistance protein RGA2 [Oryza sativa Japonica Group]	0	0	0	0.558015	0.493698	0.497765	-inf	-inf	3.72111e-07	2.5108e-05	down	yes
[truncated: 30,362 more rows]

## Sheet: GO enrichment
GO enrichment in transcriptome analysis of yl3 and WT
GO_ID	GO_Term	GO_function	GO_class	S gene number	TS gene number	B gene number	TB gene number	pvalue
GO:0042542	response to hydrogen peroxide	biological_process	7	13	1842	53	22081	0.000320632
GO:0004096	catalase activity	molecular_function	7	2	1842	4	22081	0.0372404
[truncated: 1,937 more rows]

## Sheet: GO enrichment-gene
GO enrichment of genes in transcriptome analysis
[truncated: 1,940 more rows]

## Sheet: KEGG enrichmen
KEGG enrichment in transcriptome analysis of yl3 and WT
[truncated: 127 more rows]

[truncated: 1 more sheets: KEGG enrichment-gene]
